# Supplementary material for: Bis{deca­carbonyl­bis­[μ-2,2′-(phenyl­imino)­diethano­lato]ditin(II)ditungsten(0)(2 Sn—W)} hexa­carbonyl­tungsten(0)
Source: Acta Crystallogr Sect E Struct Rep Online. 2010 May 29;66(Pt 6):m715–6. doi: 10.1107/S1600536810019343 (PMC2979617; doi:10.1107/S1600536810019343)
Supplement: Supplementary file 1 [file e-66-0m715-sup1.cif]

##############################################################################
###                                                                        ###
###        Electronic paper (Acta Crystallographica Section E)             ###
###                                                                        ###
##############################################################################
#                                                                            #
# This CIF contains the data in a paper accepted for publication in Acta     #
# Crystallographica Section E. It conforms to the requirements of Notes      #
# for Authors for Section E, and has been peer reviewed under the auspices   #
# of the IUCr Commission on Journals.                                        #
#                                                                            #
# Full details of the Crystallographic Information File format               #
# are given in the paper "The Crystallographic Information File (CIF):       #
# a New Standard Archive File for Crystallography" by S. R. Hall, F. H.      #
# Allen and I. D. Brown [Acta Cryst. (1991), A47, 655-685].                  #
#                                                                            #
# The current version of the core CIF dictionary is obtainable from          #
# ftp://ftp.iucr.org/pub/cif_core.dic. The current version number is 2.4.    #
#                                                                            #
# Software is freely available for graphical display of the structure(s) in  #
# this CIF.  For information consult the CIF home page http://www.iucr.org/  #
# cif/home.html                                                              #
#                                                                            #
# This file may be used for bona fide research purposes within the           #
# scientific community so long as proper attribution is given to the journal # 
# article from which it was obtained.                                        #
#                                                                            #
##############################################################################
                                             
data_global
_audit_creation_method     'form.cif (version 2.0)'
_journal_data_validation_number     ?
_journal_date_recd_electronic     2010-05-21
_journal_date_accepted     2010-05-24
_journal_name_full     'Acta Crystallographica, Section E'
_journal_year     2010
_journal_volume     66
_journal_issue      6
_journal_page_first     m715
_journal_page_last     m716
_journal_paper_category     QM
_journal_coeditor_code     HB5458
loop_
    _publ_contact_author_name
    _publ_contact_author_address
    _publ_contact_author_email
    'Prof. Dr. Klaus Jurkschat'
;
       Fakult\"at Chemie
       Technische Universit\"at Dortmund
       44221 Dortmund
       Germany
;
 'klaus.jurkschat@tu-dortmund.de'
    ' Edward RT Tiekink '
;
Department of Chemistry, University of Malaya,
50603 Kuala Lumpur, Malaysia
;
 'Edward.Tiekink@gmail.com'
_publ_contact_author_fax     ' +60 3 7967 4193 '
_publ_contact_author_phone     ' +60 3 7967 6775 '
_publ_section_title
;
Bis{decacarbonylbis[\m-2,2'-(phenylimino)diethanolato]ditin(II)ditungsten(0)(2
<i>Sn---W</i>)} hexacarbonyltungsten(0)
;
loop_
    _publ_author_name
    _publ_author_footnote
    _publ_author_address
    'Berends, Thorsten' .
;
Fakult\"at Chemie
Technische Universit\"at Dortmund
44221 Dortmund
Germany
;
    'Iovkova, Ljuba' .
;
Fakult\"at Chemie
Technische Universit\"at Dortmund
44221 Dortmund
Germany
;
    'Tiekink, Edward R. T.' .
;
Department of Chemistry, University of Malaya,
50603 Kuala Lumpur, Malaysia
;
    'Jurkschat, Klaus' .
;
Fakult\"at Chemie
Technische Universit\"at Dortmund
44221 Dortmund
Germany
;
data_I
_audit_creation_method     SHELXL-97
_chemical_name_systematic
;
;
_chemical_name_common
;
Bis{decacarbonylbis[\m-2,2'-(phenylimino)diethanolato]ditin(II)ditungsten(0)(2
<i>Sn---W</i>)} hexacarbonyltungsten(0)
;
_chemical_formula_moiety     '2(C30 H26 N2 O14 Sn2 W2), C6 O6 W'
_chemical_formula_sum     'C66 H52 N4 O34 Sn4 W5'
_chemical_formula_iupac     '[Sn2 W2 (C10 H13 N O2)2 (C O)10]2 [W (C O)6]'
_chemical_formula_weight     2839.15
_chemical_melting_point     460
_symmetry_cell_setting     triclinic
_symmetry_space_group_name_H-M     'P -1'
_symmetry_space_group_name_Hall     '-P 1'
loop_
    _symmetry_equiv_pos_as_xyz
    'x, y, z'
    '-x, -y, -z'
_cell_length_a     11.3547(5)
_cell_length_b     12.5454(5)
_cell_length_c     16.8187(7)
_cell_angle_alpha     108.715(4)
_cell_angle_beta     92.758(4)
_cell_angle_gamma     115.350(4)
_cell_volume     2001.90(19)
_cell_formula_units_Z     1
_cell_measurement_reflns_used     35730
_cell_measurement_theta_min     2.0
_cell_measurement_theta_max     25.5
_cell_measurement_temperature     173(2)
_exptl_crystal_description     prism
_exptl_crystal_colour     colourless
_exptl_crystal_size_max     0.20
_exptl_crystal_size_mid     0.08
_exptl_crystal_size_min     0.06
_exptl_crystal_density_diffrn     2.355
_exptl_crystal_density_meas     ?
_exptl_crystal_density_method     'not measured'
_exptl_crystal_F_000     1318
_exptl_absorpt_coefficient_mu     8.463
_exptl_absorpt_correction_type     multi-scan
_exptl_absorpt_process_details
;
(CrysAlis RED; Oxford Diffraction, 2008)
;
_exptl_absorpt_correction_T_min     0.608
_exptl_absorpt_correction_T_max     1.000
_diffrn_ambient_temperature     173(2)
_diffrn_radiation_type     MoK\a
_diffrn_radiation_wavelength     0.71073
_diffrn_radiation_source     'Enhance (Mo) X-ray Source'
_diffrn_radiation_monochromator     graphite
_diffrn_measurement_device_type     'Oxford Diffraction Xcalibur2 CCD'
_diffrn_measurement_method
;
973 frames via \w-rotation (\D\w = 1\%) and two times 30 s
per frame (16 sets at different \k-angles)
;
_diffrn_detector_area_resol_mean     16.0560
_diffrn_reflns_number     39646
_diffrn_reflns_av_R_equivalents     0.038
_diffrn_reflns_av_sigmaI/netI     0.039
_diffrn_reflns_theta_min     2.0
_diffrn_reflns_theta_max     27.5
_diffrn_reflns_theta_full     27.5
_diffrn_measured_fraction_theta_max     0.982
_diffrn_measured_fraction_theta_full     0.982
_diffrn_reflns_limit_h_min     -14
_diffrn_reflns_limit_h_max     14
_diffrn_reflns_limit_k_min     -16
_diffrn_reflns_limit_k_max     15
_diffrn_reflns_limit_l_min     -21
_diffrn_reflns_limit_l_max     21
_diffrn_standards_number     0
_diffrn_standards_interval_count     ?
_diffrn_standards_interval_time     ?
_diffrn_standards_decay_%     0
_refine_special_details
;
Refinement of <i>F</i>^2^ against ALL reflections. The weighted <i>R</i>-factor
wR and goodness of fit <i>S</i> are based on <i>F</i>^2^, conventional
<i>R</i>-factors <i>R</i> are based on <i>F</i>, with <i>F</i> set to zero for
negative <i>F</i>^2^. The threshold expression of <i>F</i>^2^ >
2\s(<i>F</i>^2^) is used only for calculating <i>R</i>-factors(gt) etc. and is
not relevant to the choice of reflections for refinement. <i>R</i>-factors
based on <i>F</i>^2^ are statistically about twice as large as those based on
<i>F</i>, and <i>R</i>- factors based on ALL data will be even larger.
;
_reflns_number_total     9035
_reflns_number_gt     7218
_reflns_threshold_expression     I>2\s(I)
_refine_ls_structure_factor_coef     Fsqd
_refine_ls_matrix_type     full
_refine_ls_R_factor_all     0.031
_refine_ls_R_factor_gt     0.020
_refine_ls_wR_factor_gt     0.038
_refine_ls_wR_factor_ref     0.039
_refine_ls_goodness_of_fit_ref     0.95
_refine_ls_restrained_S_all     0.95
_refine_ls_number_reflns     9035
_refine_ls_number_parameters     518
_refine_ls_number_restraints     12
_refine_ls_hydrogen_treatment     constr
_refine_ls_weighting_scheme     calc
_refine_ls_weighting_details
                  'calc w=1/[\s^2^(Fo^2^)+(0.018P)^2^] where P=(Fo^2^+2Fc^2^)/3'
_atom_sites_solution_hydrogens     geom
_atom_sites_solution_primary     direct
_atom_sites_solution_secondary     difmap
_refine_ls_shift/su_max     0.001
_refine_ls_shift/su_mean     0.000
_refine_diff_density_max     0.87
_refine_diff_density_min     -1.74
_refine_ls_extinction_method     none
_refine_ls_extinction_coef     ?
loop_
    _atom_type_symbol
    _atom_type_description
    _atom_type_scat_dispersion_real
    _atom_type_scat_dispersion_imag
    _atom_type_scat_source
    'C' 'C' 0.0033 0.0016
                         'International Tables Vol C Tables 4.2.6.8 and 6.1.1.4'
    'H' 'H' 0.0000 0.0000
                         'International Tables Vol C Tables 4.2.6.8 and 6.1.1.4'
    'N' 'N' 0.0061 0.0033
                         'International Tables Vol C Tables 4.2.6.8 and 6.1.1.4'
    'O' 'O' 0.0106 0.0060
                         'International Tables Vol C Tables 4.2.6.8 and 6.1.1.4'
    'Sn' 'Sn' -0.6537 1.4246
                         'International Tables Vol C Tables 4.2.6.8 and 6.1.1.4'
    'W' 'W' -0.8490 6.8722
                         'International Tables Vol C Tables 4.2.6.8 and 6.1.1.4'
_computing_data_collection     'CrysAlis CCD (Oxford Diffraction, 2008)'
_computing_cell_refinement     'CrysAlis RED (Oxford Diffraction, 2008)'
_computing_data_reduction     'CrysAlis RED (Oxford Diffraction, 2008)'
_computing_structure_solution     'SHELXS97 (Sheldrick, 2008)'
_computing_structure_refinement     'SHELXL97 (Sheldrick, 2008)'
_computing_molecular_graphics
                      'ORTEP-3 (Farrugia, 1997) and DIAMOND (Brandenburg, 2006)'
_computing_publication_material     'publCIF (Westrip, 2010)'
loop_
    _atom_site_type_symbol
    _atom_site_label
    _atom_site_fract_x
    _atom_site_fract_y
    _atom_site_fract_z
    _atom_site_U_iso_or_equiv
    _atom_site_adp_type
    _atom_site_calc_flag
    _atom_site_refinement_flags
    _atom_site_occupancy
    _atom_site_disorder_assembly
    _atom_site_disorder_group
    W W1 -0.282538(14) 0.425012(14) 0.091913(8) 0.01414(4) Uani d . 1 . .
    W W2 0.204122(15) 0.964916(14) 0.386429(9) 0.02111(4) Uani d . 1 . .
    W W3 0.0000 0.0000 0.0000 0.02888(6) Uani d S 1 . .
    Sn Sn1 -0.12400(2) 0.43967(2) 0.226266(13) 0.01384(5) Uani d . 1 A .
    Sn Sn2 0.17113(2) 0.72211(2) 0.335720(13) 0.01364(5) Uani d . 1 A .
    O O11 -0.0388(2) 0.6118(2) 0.33287(13) 0.0172(5) Uani d . 1 . .
    O O17 -0.0577(3) 0.3220(2) 0.24211(15) 0.0270(6) Uani d . 1 . .
    O O21 0.0794(2) 0.5636(2) 0.21882(13) 0.0159(5) Uani d . 1 . .
    O O27 0.2066(2) 0.6510(2) 0.42020(14) 0.0225(6) Uani d . 1 . .
    O O31 0.1889(3) 0.9430(3) 0.19202(17) 0.0344(7) Uani d . 1 . .
    O O32 0.5203(3) 1.0749(3) 0.4149(2) 0.0577(10) Uani d . 1 . .
    O O33 -0.1126(3) 0.8466(3) 0.3463(2) 0.0481(8) Uani d . 1 . .
    O O34 0.1939(3) 0.9427(3) 0.56971(17) 0.0458(9) Uani d . 1 . .
    O O41 -0.4503(3) 0.4212(3) -0.06435(16) 0.0363(7) Uani d . 1 . .
    O O42 -0.4920(3) 0.1343(3) 0.04587(17) 0.0441(8) Uani d . 1 . .
    O O43 -0.0948(3) 0.3502(3) -0.02380(16) 0.0328(7) Uani d . 1 . .
    O O44 -0.4392(3) 0.5231(3) 0.22452(17) 0.0350(7) Uani d . 1 . .
    O O45 -0.0934(3) 0.7209(3) 0.13766(19) 0.0456(8) Uani d . 1 . .
    O O1W -0.2172(3) 0.0976(3) 0.0011(2) 0.0499(8) Uani d . 1 . .
    O O2W 0.2380(4) 0.2807(3) 0.0516(2) 0.0713(12) Uani d . 1 . .
    O O3W -0.0041(3) 0.0494(4) 0.1977(2) 0.0575(10) Uani d . 1 . .
    N N14 -0.2180(3) 0.3899(3) 0.34934(17) 0.0173(6) Uani d . 1 . .
    N N24 0.3492(3) 0.6808(3) 0.29092(16) 0.0150(6) Uani d . 1 . .
    C C12 -0.0998(4) 0.6237(3) 0.4054(2) 0.0210(8) Uani d . 1 A .
    H H12A -0.1826 0.6285 0.3915 0.025 Uiso calc R 1 . .
    H H12B -0.0382 0.7023 0.4549 0.025 Uiso calc R 1 . .
    C C13 -0.1313(3) 0.5090(4) 0.4276(2) 0.0208(8) Uani d . 1 A .
    H H13A -0.1787 0.5120 0.4755 0.025 Uiso calc R 1 . .
    H H13B -0.0476 0.5084 0.4462 0.025 Uiso calc R 1 . .
    C C15 -0.1904(4) 0.2831(4) 0.3487(2) 0.0275(9) Uani d . 1 A .
    H H15A -0.2646 0.2009 0.3089 0.033 Uiso calc R 1 . .
    H H15B -0.1842 0.2809 0.4070 0.033 Uiso calc R 1 . .
    C C16 -0.0601(4) 0.3013(4) 0.3201(2) 0.0304(9) Uani d . 1 A .
    H H16A 0.0156 0.3752 0.3655 0.037 Uiso calc R 1 . .
    H H16B -0.0490 0.2248 0.3124 0.037 Uiso calc R 1 . .
    C C22 0.1591(3) 0.5150(3) 0.1702(2) 0.0187(8) Uani d . 1 A .
    H H22A 0.1856 0.5545 0.1273 0.022 Uiso calc R 1 . .
    H H22B 0.1058 0.4217 0.1391 0.022 Uiso calc R 1 . .
    C C23 0.2809(3) 0.5439(3) 0.2290(2) 0.0195(8) Uani d . 1 A .
    H H23A 0.3436 0.5269 0.1945 0.023 Uiso calc R 1 . .
    H H23B 0.2555 0.4873 0.2617 0.023 Uiso calc R 1 . .
    C C25 0.4201(4) 0.6963(4) 0.3742(2) 0.0229(8) Uani d . 1 A .
    H H25A 0.4738 0.7881 0.4102 0.027 Uiso calc R 1 . .
    H H25B 0.4814 0.6587 0.3632 0.027 Uiso calc R 1 . .
    C C26 0.3187(4) 0.6303(4) 0.4220(2) 0.0242(9) Uani d . 1 A .
    H H26A 0.2883 0.5375 0.3961 0.029 Uiso calc R 1 . .
    H H26B 0.3639 0.6612 0.4827 0.029 Uiso calc R 1 . .
    C C31 0.1962(4) 0.9539(4) 0.2626(2) 0.0242(8) Uani d . 1 A .
    C C32 0.4076(4) 1.0356(4) 0.4052(2) 0.0343(10) Uani d . 1 A .
    C C33 0.0011(4) 0.8895(4) 0.3611(2) 0.0291(9) Uani d . 1 A .
    C C34 0.2003(4) 0.9537(4) 0.5052(2) 0.0305(10) Uani d . 1 A .
    C C35 0.2013(8) 1.1351(9) 0.4227(5) 0.0224(13) Uani d PU 0.50 A 1
    O O35 0.2001(6) 1.2300(6) 0.4454(4) 0.0326(11) Uani d PU 0.50 A 1
    C C35' 0.2389(9) 1.1409(9) 0.4413(5) 0.0224(13) Uani d P 0.50 A 2
    O O35' 0.2527(6) 1.2454(6) 0.4726(4) 0.0326(11) Uani d P 0.50 A 2
    C C41 -0.3904(4) 0.4216(3) -0.0074(2) 0.0206(8) Uani d . 1 . .
    C C42 -0.4151(4) 0.2378(4) 0.0629(2) 0.0246(9) Uani d . 1 . .
    C C43 -0.1640(4) 0.3754(3) 0.0168(2) 0.0197(8) Uani d . 1 . .
    C C44 -0.3857(4) 0.4845(4) 0.1755(2) 0.0212(8) Uani d . 1 . .
    C C45 -0.1578(4) 0.6146(4) 0.1211(2) 0.0249(9) Uani d . 1 . .
    C C50 0.4344(3) 0.7664(3) 0.25168(19) 0.0164(7) Uani d . 1 A .
    C C51 0.5718(3) 0.8100(4) 0.2657(2) 0.0225(8) Uani d . 1 . .
    H H51A 0.6129 0.7849 0.3016 0.027 Uiso calc R 1 A .
    C C52 0.6483(4) 0.8903(4) 0.2268(2) 0.0304(10) Uani d . 1 A .
    H H52A 0.7422 0.9209 0.2370 0.037 Uiso calc R 1 . .
    C C53 0.5899(4) 0.9265(4) 0.1735(2) 0.0305(10) Uani d . 1 . .
    H H53A 0.6432 0.9809 0.1467 0.037 Uiso calc R 1 A .
    C C54 0.4533(4) 0.8831(4) 0.1593(2) 0.0255(9) Uani d . 1 A .
    H H54A 0.4124 0.9080 0.1231 0.031 Uiso calc R 1 . .
    C C55 0.3757(4) 0.8024(3) 0.1985(2) 0.0186(8) Uani d . 1 . .
    H H55A 0.2819 0.7720 0.1884 0.022 Uiso calc R 1 A .
    C C60 -0.3583(4) 0.3562(3) 0.3345(2) 0.0204(8) Uani d . 1 A .
    C C61 -0.4104(4) 0.4260(4) 0.3887(2) 0.0210(8) Uani d . 1 . .
    H H61A -0.3540 0.4971 0.4394 0.025 Uiso calc R 1 A .
    C C62 -0.5461(4) 0.3915(4) 0.3686(3) 0.0318(10) Uani d . 1 A .
    H H62A -0.5816 0.4382 0.4067 0.038 Uiso calc R 1 . .
    C C63 -0.6283(4) 0.2915(4) 0.2949(3) 0.0378(11) Uani d . 1 . .
    H H63A -0.7201 0.2693 0.2814 0.045 Uiso calc R 1 A .
    C C64 -0.5764(4) 0.2235(4) 0.2402(3) 0.0361(11) Uani d . 1 A .
    H H64A -0.6326 0.1548 0.1885 0.043 Uiso calc R 1 . .
    C C65 -0.4425(4) 0.2545(4) 0.2601(2) 0.0253(9) Uani d . 1 . .
    H H65A -0.4085 0.2056 0.2225 0.030 Uiso calc R 1 A .
    C C1W -0.1393(4) 0.0640(4) -0.0008(3) 0.0347(10) Uani d . 1 . .
    C C3W -0.0019(4) 0.0314(5) 0.1270(3) 0.0398(11) Uani d . 1 . .
    C C2W 0.1544(5) 0.1819(5) 0.0329(3) 0.0454(12) Uani d . 1 . .
loop_
    _atom_site_aniso_label
    _atom_site_aniso_U_11
    _atom_site_aniso_U_22
    _atom_site_aniso_U_33
    _atom_site_aniso_U_12
    _atom_site_aniso_U_13
    _atom_site_aniso_U_23
    W1 0.01393(7) 0.01671(8) 0.01116(7) 0.00708(6) 0.00274(5) 0.00467(6)
    W2 0.02669(9) 0.01450(8) 0.02054(8) 0.00916(7) 0.01048(6) 0.00461(6)
    W3 0.03388(14) 0.02716(13) 0.03009(12) 0.01872(11) 0.00676(10) 0.01009(10)
    Sn1 0.01483(12) 0.01582(12) 0.01151(11) 0.00799(10) 0.00312(9) 0.00475(9)
    Sn2 0.01529(12) 0.01461(12) 0.01094(11) 0.00749(10) 0.00403(9) 0.00392(9)
    O11 0.0165(13) 0.0191(13) 0.0132(11) 0.0072(11) 0.0085(9) 0.0037(10)
    O17 0.0395(17) 0.0323(16) 0.0247(13) 0.0257(14) 0.0150(12) 0.0159(12)
    O21 0.0124(12) 0.0189(13) 0.0130(11) 0.0078(11) 0.0049(9) 0.0009(10)
    O27 0.0251(14) 0.0355(16) 0.0200(13) 0.0190(13) 0.0118(11) 0.0185(12)
    O31 0.0388(18) 0.0384(18) 0.0331(16) 0.0190(15) 0.0119(13) 0.0203(14)
    O32 0.0267(19) 0.050(2) 0.055(2) 0.0002(17) 0.0024(15) -0.0043(17)
    O33 0.037(2) 0.055(2) 0.071(2) 0.0307(18) 0.0195(16) 0.0333(18)
    O34 0.066(2) 0.045(2) 0.0193(15) 0.0225(18) 0.0110(14) 0.0081(14)
    O41 0.0443(18) 0.054(2) 0.0186(14) 0.0351(17) 0.0006(12) 0.0076(13)
    O42 0.0468(19) 0.0227(17) 0.0334(16) -0.0042(15) 0.0089(14) 0.0038(13)
    O43 0.0352(17) 0.0425(18) 0.0271(14) 0.0231(15) 0.0172(13) 0.0123(13)
    O44 0.0442(18) 0.0503(19) 0.0340(16) 0.0359(16) 0.0223(14) 0.0229(14)
    O45 0.044(2) 0.0199(17) 0.058(2) 0.0040(15) 0.0155(16) 0.0120(15)
    O1W 0.048(2) 0.059(2) 0.066(2) 0.0393(19) 0.0203(17) 0.0303(18)
    O2W 0.064(3) 0.033(2) 0.090(3) 0.007(2) 0.015(2) 0.012(2)
    O3W 0.079(3) 0.087(3) 0.0382(19) 0.063(2) 0.0235(18) 0.0261(19)
    N14 0.0214(16) 0.0181(16) 0.0163(14) 0.0112(14) 0.0057(12) 0.0085(12)
    N24 0.0151(15) 0.0188(16) 0.0112(13) 0.0085(13) 0.0019(11) 0.0050(12)
    C12 0.0188(19) 0.023(2) 0.0134(17) 0.0068(17) 0.0074(14) 0.0014(15)
    C13 0.0186(19) 0.035(2) 0.0126(17) 0.0128(18) 0.0056(14) 0.0134(16)
    C15 0.043(3) 0.027(2) 0.027(2) 0.023(2) 0.0124(18) 0.0172(17)
    C16 0.043(3) 0.037(2) 0.029(2) 0.030(2) 0.0087(18) 0.0186(19)
    C22 0.0184(19) 0.0187(19) 0.0151(17) 0.0086(16) 0.0062(14) 0.0016(15)
    C23 0.0187(19) 0.0175(19) 0.0213(18) 0.0088(16) 0.0055(15) 0.0053(15)
    C25 0.023(2) 0.032(2) 0.0154(17) 0.0136(18) -0.0002(15) 0.0104(16)
    C26 0.029(2) 0.030(2) 0.0206(19) 0.0160(19) 0.0043(16) 0.0146(17)
    C31 0.026(2) 0.020(2) 0.033(2) 0.0135(18) 0.0109(17) 0.0136(17)
    C32 0.036(3) 0.025(2) 0.024(2) 0.005(2) 0.0062(18) -0.0006(18)
    C33 0.035(3) 0.030(2) 0.038(2) 0.025(2) 0.0163(19) 0.0186(19)
    C34 0.030(2) 0.019(2) 0.027(2) 0.0052(18) 0.0046(17) -0.0022(17)
    C35 0.0225(16) 0.0222(15) 0.0222(15) 0.0103(10) 0.0059(11) 0.0082(9)
    O35 0.0336(14) 0.0310(12) 0.0332(13) 0.0160(9) 0.0099(10) 0.0107(9)
    C35' 0.0225(16) 0.0222(15) 0.0222(15) 0.0103(10) 0.0059(11) 0.0082(9)
    O35' 0.0336(14) 0.0310(12) 0.0332(13) 0.0160(9) 0.0099(10) 0.0107(9)
    C41 0.023(2) 0.024(2) 0.0140(17) 0.0125(17) 0.0034(15) 0.0035(15)
    C42 0.028(2) 0.025(2) 0.0149(18) 0.0094(19) 0.0060(16) 0.0043(16)
    C43 0.024(2) 0.0195(19) 0.0161(17) 0.0101(17) 0.0034(15) 0.0079(15)
    C44 0.022(2) 0.024(2) 0.0182(18) 0.0097(18) 0.0008(15) 0.0120(16)
    C45 0.023(2) 0.027(2) 0.024(2) 0.0123(19) 0.0089(16) 0.0076(17)
    C50 0.022(2) 0.0152(18) 0.0094(16) 0.0088(16) 0.0034(14) 0.0020(14)
    C51 0.017(2) 0.027(2) 0.0186(18) 0.0073(18) 0.0017(15) 0.0061(16)
    C52 0.020(2) 0.034(2) 0.025(2) 0.0045(19) 0.0072(16) 0.0069(18)
    C53 0.036(2) 0.024(2) 0.023(2) 0.0069(19) 0.0123(18) 0.0087(17)
    C54 0.033(2) 0.024(2) 0.0194(19) 0.0145(19) 0.0069(16) 0.0070(16)
    C55 0.0203(19) 0.0184(19) 0.0160(17) 0.0104(16) 0.0049(14) 0.0034(15)
    C60 0.024(2) 0.021(2) 0.0197(18) 0.0079(17) 0.0088(15) 0.0161(16)
    C61 0.023(2) 0.025(2) 0.0204(18) 0.0108(17) 0.0091(15) 0.0146(16)
    C62 0.031(2) 0.045(3) 0.039(2) 0.023(2) 0.0206(19) 0.029(2)
    C63 0.017(2) 0.053(3) 0.046(3) 0.008(2) 0.0102(19) 0.033(2)
    C64 0.025(2) 0.035(3) 0.034(2) -0.003(2) 0.0021(18) 0.019(2)
    C65 0.030(2) 0.018(2) 0.024(2) 0.0051(18) 0.0097(17) 0.0119(16)
    C1W 0.039(3) 0.036(3) 0.034(2) 0.021(2) 0.0078(19) 0.015(2)
    C3W 0.040(3) 0.051(3) 0.039(3) 0.032(2) 0.011(2) 0.014(2)
    C2W 0.049(3) 0.037(3) 0.050(3) 0.023(3) 0.015(2) 0.014(2)
_geom_special_details
;
All s.u.'s (except the s.u. in the dihedral angle between two l.s. planes) are
estimated using the full covariance matrix. The cell s.u.'s are taken into
account individually in the estimation of s.u.'s in distances, angles and
torsion angles; correlations between s.u.'s in cell parameters are only used
when they are defined by crystal symmetry. An approximate (isotropic)
treatment of cell s.u.'s is used for estimating s.u.'s involving l.s. planes.
;
loop_
    _geom_bond_atom_site_label_1
    _geom_bond_atom_site_label_2
    _geom_bond_site_symmetry_2
    _geom_bond_distance
    _geom_bond_publ_flag
    W1 C41 . 2.000(4) ?
    W1 C44 . 2.035(4) ?
    W1 C43 . 2.042(4) ?
    W1 C42 . 2.046(4) ?
    W1 C45 . 2.050(4) ?
    W2 C35' . 1.947(10) ?
    W2 C31 . 2.037(4) ?
    W2 C35 . 2.038(10) ?
    W2 C33 . 2.042(4) ?
    W2 C34 . 2.049(4) ?
    W2 C32 . 2.054(5) ?
    W3 C3W 2 2.047(4) ?
    W3 C3W . 2.047(4) ?
    W3 C1W 2 2.059(5) ?
    W3 C1W . 2.059(5) ?
    W3 C2W . 2.064(5) ?
    W3 C2W 2 2.064(5) ?
    Sn1 W1 . 2.7274(3) y
    Sn1 O11 . 2.091(2) y
    Sn1 O17 . 2.001(3) y
    Sn1 O21 . 2.201(2) y
    Sn1 N14 . 2.507(3) y
    Sn2 W2 . 2.7334(3) y
    Sn2 O11 . 2.173(2) y
    Sn2 O21 . 2.104(2) y
    Sn2 O27 . 2.011(2) y
    Sn2 N24 . 2.391(3) y
    O11 C12 . 1.430(3) ?
    O17 C16 . 1.416(4) ?
    O21 C22 . 1.443(4) ?
    O27 C26 . 1.405(4) ?
    O31 C31 . 1.146(4) ?
    O32 C32 . 1.138(5) ?
    O33 C33 . 1.142(5) ?
    O34 C34 . 1.138(4) ?
    O41 C41 . 1.146(4) ?
    O42 C42 . 1.139(4) ?
    O43 C43 . 1.145(4) ?
    O44 C44 . 1.152(4) ?
    O45 C45 . 1.139(4) ?
    O1W C1W . 1.129(5) ?
    O2W C2W . 1.117(5) ?
    O3W C3W . 1.140(5) ?
    N14 C60 . 1.448(4) ?
    N14 C15 . 1.498(5) ?
    N14 C13 . 1.513(4) ?
    N24 C50 . 1.467(4) ?
    N24 C25 . 1.493(4) ?
    N24 C23 . 1.506(4) ?
    C12 C13 . 1.500(5) ?
    C12 H12A . 0.9900 ?
    C12 H12B . 0.9900 ?
    C13 H13A . 0.9900 ?
    C13 H13B . 0.9900 ?
    C15 C16 . 1.524(5) ?
    C15 H15A . 0.9900 ?
    C15 H15B . 0.9900 ?
    C16 H16A . 0.9900 ?
    C16 H16B . 0.9900 ?
    C22 C23 . 1.494(5) ?
    C22 H22A . 0.9900 ?
    C22 H22B . 0.9900 ?
    C23 H23A . 0.9900 ?
    C23 H23B . 0.9900 ?
    C25 C26 . 1.535(5) ?
    C25 H25A . 0.9900 ?
    C25 H25B . 0.9900 ?
    C26 H26A . 0.9900 ?
    C26 H26B . 0.9900 ?
    C35 O35 . 1.134(11) ?
    C35' O35' . 1.181(11) ?
    C50 C55 . 1.381(5) ?
    C50 C51 . 1.393(5) ?
    C51 C52 . 1.387(5) ?
    C51 H51A . 0.9500 ?
    C52 C53 . 1.383(6) ?
    C52 H52A . 0.9500 ?
    C53 C54 . 1.384(5) ?
    C53 H53A . 0.9500 ?
    C54 C55 . 1.399(5) ?
    C54 H54A . 0.9500 ?
    C55 H55A . 0.9500 ?
    C60 C65 . 1.387(5) ?
    C60 C61 . 1.389(5) ?
    C61 C62 . 1.401(5) ?
    C61 H61A . 0.9500 ?
    C62 C63 . 1.367(6) ?
    C62 H62A . 0.9500 ?
    C63 C64 . 1.378(6) ?
    C63 H63A . 0.9500 ?
    C64 C65 . 1.391(6) ?
    C64 H64A . 0.9500 ?
    C65 H65A . 0.9500 ?
loop_
    _geom_angle_atom_site_label_1
    _geom_angle_atom_site_label_2
    _geom_angle_atom_site_label_3
    _geom_angle_site_symmetry_1
    _geom_angle_site_symmetry_3
    _geom_angle
    _geom_angle_publ_flag
    C41 W1 C44 . . 92.39(14) ?
    C41 W1 C43 . . 91.82(14) ?
    C44 W1 C43 . . 174.81(14) ?
    C41 W1 C42 . . 88.78(15) ?
    C44 W1 C42 . . 91.70(14) ?
    C43 W1 C42 . . 91.42(14) ?
    C41 W1 C45 . . 89.43(15) ?
    C44 W1 C45 . . 86.05(14) ?
    C43 W1 C45 . . 90.96(14) ?
    C42 W1 C45 . . 177.07(16) ?
    C41 W1 Sn1 . . 176.98(10) ?
    C44 W1 Sn1 . . 88.91(10) ?
    C43 W1 Sn1 . . 86.74(10) ?
    C42 W1 Sn1 . . 93.90(11) ?
    C45 W1 Sn1 . . 87.94(11) ?
    C35' W2 C31 . . 98.6(3) ?
    C35' W2 C35 . . 13.6(3) ?
    C31 W2 C35 . . 90.4(3) ?
    C35' W2 C33 . . 95.2(3) ?
    C31 W2 C33 . . 87.69(15) ?
    C35 W2 C33 . . 84.0(3) ?
    C35' W2 C34 . . 87.6(3) ?
    C31 W2 C34 . . 173.43(15) ?
    C35 W2 C34 . . 95.2(3) ?
    C33 W2 C34 . . 89.53(15) ?
    C35' W2 C32 . . 86.6(3) ?
    C31 W2 C32 . . 89.70(15) ?
    C35 W2 C32 . . 97.5(3) ?
    C33 W2 C32 . . 177.00(15) ?
    C34 W2 C32 . . 92.91(16) ?
    C35' W2 Sn2 . . 170.6(2) ?
    C31 W2 Sn2 . . 90.23(11) ?
    C35 W2 Sn2 . . 172.2(2) ?
    C33 W2 Sn2 . . 88.23(11) ?
    C34 W2 Sn2 . . 83.74(11) ?
    C32 W2 Sn2 . . 90.29(12) ?
    C3W W3 C3W 2 . 180.0(3) ?
    C3W W3 C1W 2 2 87.14(16) ?
    C3W W3 C1W . 2 92.86(16) ?
    C3W W3 C1W 2 . 92.86(16) ?
    C3W W3 C1W . . 87.14(16) ?
    C1W W3 C1W 2 . 180.0(3) ?
    C3W W3 C2W 2 . 89.36(18) ?
    C3W W3 C2W . . 90.64(18) ?
    C1W W3 C2W 2 . 88.71(19) ?
    C1W W3 C2W . . 91.29(19) ?
    C3W W3 C2W 2 2 90.64(18) ?
    C3W W3 C2W . 2 89.36(18) ?
    C1W W3 C2W 2 2 91.29(19) ?
    C1W W3 C2W . 2 88.71(19) ?
    C2W W3 C2W . 2 180.0(3) ?
    O17 Sn1 O11 . . 110.71(10) ?
    O17 Sn1 O21 . . 88.04(10) ?
    O11 Sn1 O21 . . 69.82(8) ?
    O17 Sn1 N14 . . 76.52(9) ?
    O11 Sn1 N14 . . 73.42(9) ?
    O21 Sn1 N14 . . 131.57(8) ?
    O17 Sn1 W1 . . 132.90(7) ?
    O11 Sn1 W1 . . 116.19(7) ?
    O21 Sn1 W1 . . 103.68(6) ?
    N14 Sn1 W1 . . 120.53(7) ?
    O27 Sn2 O21 . . 104.24(10) ?
    O27 Sn2 O11 . . 85.86(9) ?
    O21 Sn2 O11 . . 70.16(8) ?
    O27 Sn2 N24 . . 78.41(9) ?
    O21 Sn2 N24 . . 75.71(9) ?
    O11 Sn2 N24 . . 137.35(9) ?
    O27 Sn2 W2 . . 122.15(7) ?
    O21 Sn2 W2 . . 132.75(7) ?
    O11 Sn2 W2 . . 102.58(6) ?
    N24 Sn2 W2 . . 119.42(7) ?
    C12 O11 Sn1 . . 119.87(19) ?
    C12 O11 Sn2 . . 125.65(19) ?
    Sn1 O11 Sn2 . . 110.16(9) ?
    C16 O17 Sn1 . . 119.0(2) ?
    C22 O21 Sn2 . . 119.90(18) ?
    C22 O21 Sn1 . . 122.88(19) ?
    Sn2 O21 Sn1 . . 108.63(9) ?
    C26 O27 Sn2 . . 118.74(19) ?
    C60 N14 C15 . . 114.3(3) ?
    C60 N14 C13 . . 114.8(3) ?
    C15 N14 C13 . . 110.5(3) ?
    C60 N14 Sn1 . . 109.40(19) ?
    C15 N14 Sn1 . . 102.40(19) ?
    C13 N14 Sn1 . . 104.16(18) ?
    C50 N24 C25 . . 113.4(3) ?
    C50 N24 C23 . . 111.8(2) ?
    C25 N24 C23 . . 111.7(3) ?
    C50 N24 Sn2 . . 114.0(2) ?
    C25 N24 Sn2 . . 100.56(19) ?
    C23 N24 Sn2 . . 104.57(19) ?
    O11 C12 C13 . . 108.0(3) ?
    O11 C12 H12A . . 110.1 ?
    C13 C12 H12A . . 110.1 ?
    O11 C12 H12B . . 110.1 ?
    C13 C12 H12B . . 110.1 ?
    H12A C12 H12B . . 108.4 ?
    C12 C13 N14 . . 109.1(3) ?
    C12 C13 H13A . . 109.9 ?
    N14 C13 H13A . . 109.9 ?
    C12 C13 H13B . . 109.9 ?
    N14 C13 H13B . . 109.9 ?
    H13A C13 H13B . . 108.3 ?
    N14 C15 C16 . . 110.1(3) ?
    N14 C15 H15A . . 109.6 ?
    C16 C15 H15A . . 109.6 ?
    N14 C15 H15B . . 109.6 ?
    C16 C15 H15B . . 109.6 ?
    H15A C15 H15B . . 108.2 ?
    O17 C16 C15 . . 111.6(3) ?
    O17 C16 H16A . . 109.3 ?
    C15 C16 H16A . . 109.3 ?
    O17 C16 H16B . . 109.3 ?
    C15 C16 H16B . . 109.3 ?
    H16A C16 H16B . . 108.0 ?
    O21 C22 C23 . . 110.2(3) ?
    O21 C22 H22A . . 109.6 ?
    C23 C22 H22A . . 109.6 ?
    O21 C22 H22B . . 109.6 ?
    C23 C22 H22B . . 109.6 ?
    H22A C22 H22B . . 108.1 ?
    C22 C23 N24 . . 111.3(3) ?
    C22 C23 H23A . . 109.4 ?
    N24 C23 H23A . . 109.4 ?
    C22 C23 H23B . . 109.4 ?
    N24 C23 H23B . . 109.4 ?
    H23A C23 H23B . . 108.0 ?
    N24 C25 C26 . . 110.1(3) ?
    N24 C25 H25A . . 109.6 ?
    C26 C25 H25A . . 109.6 ?
    N24 C25 H25B . . 109.6 ?
    C26 C25 H25B . . 109.6 ?
    H25A C25 H25B . . 108.2 ?
    O27 C26 C25 . . 113.9(3) ?
    O27 C26 H26A . . 108.8 ?
    C25 C26 H26A . . 108.8 ?
    O27 C26 H26B . . 108.8 ?
    C25 C26 H26B . . 108.8 ?
    H26A C26 H26B . . 107.7 ?
    O31 C31 W2 . . 177.5(3) ?
    O32 C32 W2 . . 179.3(4) ?
    O33 C33 W2 . . 179.4(4) ?
    O34 C34 W2 . . 177.3(3) ?
    O35 C35 W2 . . 177.9(8) ?
    O35' C35' W2 . . 176.3(8) ?
    O41 C41 W1 . . 178.9(3) ?
    O42 C42 W1 . . 177.8(4) ?
    O43 C43 W1 . . 178.3(3) ?
    O44 C44 W1 . . 177.1(3) ?
    O45 C45 W1 . . 176.8(4) ?
    C55 C50 C51 . . 119.6(3) ?
    C55 C50 N24 . . 118.8(3) ?
    C51 C50 N24 . . 121.6(3) ?
    C52 C51 C50 . . 119.6(4) ?
    C52 C51 H51A . . 120.2 ?
    C50 C51 H51A . . 120.2 ?
    C53 C52 C51 . . 120.9(4) ?
    C53 C52 H52A . . 119.5 ?
    C51 C52 H52A . . 119.5 ?
    C52 C53 C54 . . 119.6(4) ?
    C52 C53 H53A . . 120.2 ?
    C54 C53 H53A . . 120.2 ?
    C53 C54 C55 . . 119.7(4) ?
    C53 C54 H54A . . 120.2 ?
    C55 C54 H54A . . 120.2 ?
    C50 C55 C54 . . 120.6(3) ?
    C50 C55 H55A . . 119.7 ?
    C54 C55 H55A . . 119.7 ?
    C65 C60 C61 . . 118.7(3) ?
    C65 C60 N14 . . 118.3(3) ?
    C61 C60 N14 . . 122.8(3) ?
    C60 C61 C62 . . 119.9(4) ?
    C60 C61 H61A . . 120.0 ?
    C62 C61 H61A . . 120.0 ?
    C63 C62 C61 . . 121.0(4) ?
    C63 C62 H62A . . 119.5 ?
    C61 C62 H62A . . 119.5 ?
    C62 C63 C64 . . 119.2(4) ?
    C62 C63 H63A . . 120.4 ?
    C64 C63 H63A . . 120.4 ?
    C63 C64 C65 . . 120.7(4) ?
    C63 C64 H64A . . 119.7 ?
    C65 C64 H64A . . 119.7 ?
    C60 C65 C64 . . 120.4(4) ?
    C60 C65 H65A . . 119.8 ?
    C64 C65 H65A . . 119.8 ?
    O1W C1W W3 . . 177.5(4) ?
    O3W C3W W3 . . 179.1(4) ?
    O2W C2W W3 . . 179.2(4) ?
loop_
    _geom_torsion_atom_site_label_1
    _geom_torsion_atom_site_label_2
    _geom_torsion_atom_site_label_3
    _geom_torsion_atom_site_label_4
    _geom_torsion_site_symmetry_1
    _geom_torsion_site_symmetry_2
    _geom_torsion_site_symmetry_3
    _geom_torsion_site_symmetry_4
    _geom_torsion
    _geom_torsion_publ_flag
    C41 W1 Sn1 O17 . . . . -110.4(19) ?
    C44 W1 Sn1 O17 . . . . 134.13(14) ?
    C43 W1 Sn1 O17 . . . . -48.71(14) ?
    C42 W1 Sn1 O17 . . . . 42.50(14) ?
    C45 W1 Sn1 O17 . . . . -139.78(14) ?
    C41 W1 Sn1 O11 . . . . 63.9(19) ?
    C44 W1 Sn1 O11 . . . . -51.63(12) ?
    C43 W1 Sn1 O11 . . . . 125.54(12) ?
    C42 W1 Sn1 O11 . . . . -143.25(12) ?
    C45 W1 Sn1 O11 . . . . 34.46(12) ?
    C41 W1 Sn1 O21 . . . . -10.1(19) ?
    C44 W1 Sn1 O21 . . . . -125.61(12) ?
    C43 W1 Sn1 O21 . . . . 51.55(11) ?
    C42 W1 Sn1 O21 . . . . 142.76(12) ?
    C45 W1 Sn1 O21 . . . . -39.52(12) ?
    C41 W1 Sn1 N14 . . . . 149.3(19) ?
    C44 W1 Sn1 N14 . . . . 33.84(13) ?
    C43 W1 Sn1 N14 . . . . -149.00(13) ?
    C42 W1 Sn1 N14 . . . . -57.79(13) ?
    C45 W1 Sn1 N14 . . . . 119.93(12) ?
    C35' W2 Sn2 O27 . . . . 5.0(16) ?
    C31 W2 Sn2 O27 . . . . 165.61(13) ?
    C35 W2 Sn2 O27 . . . . -99.6(18) ?
    C33 W2 Sn2 O27 . . . . -106.71(13) ?
    C34 W2 Sn2 O27 . . . . -16.99(14) ?
    C32 W2 Sn2 O27 . . . . 75.91(13) ?
    C35' W2 Sn2 O21 . . . . 172.6(16) ?
    C31 W2 Sn2 O21 . . . . -26.87(13) ?
    C35 W2 Sn2 O21 . . . . 67.9(18) ?
    C33 W2 Sn2 O21 . . . . 60.82(13) ?
    C34 W2 Sn2 O21 . . . . 150.54(14) ?
    C32 W2 Sn2 O21 . . . . -116.57(13) ?
    C35' W2 Sn2 O11 . . . . 98.1(16) ?
    C31 W2 Sn2 O11 . . . . -101.36(12) ?
    C35 W2 Sn2 O11 . . . . -6.6(18) ?
    C33 W2 Sn2 O11 . . . . -13.68(12) ?
    C34 W2 Sn2 O11 . . . . 76.04(13) ?
    C32 W2 Sn2 O11 . . . . 168.94(12) ?
    C35' W2 Sn2 N24 . . . . -89.7(16) ?
    C31 W2 Sn2 N24 . . . . 70.91(13) ?
    C35 W2 Sn2 N24 . . . . 165.7(18) ?
    C33 W2 Sn2 N24 . . . . 158.59(13) ?
    C34 W2 Sn2 N24 . . . . -111.69(13) ?
    C32 W2 Sn2 N24 . . . . -18.79(13) ?
    O17 Sn1 O11 C12 . . . . -86.7(2) ?
    O21 Sn1 O11 C12 . . . . -166.5(3) ?
    N14 Sn1 O11 C12 . . . . -18.6(2) ?
    W1 Sn1 O11 C12 . . . . 97.8(2) ?
    O17 Sn1 O11 Sn2 . . . . 71.24(12) ?
    O21 Sn1 O11 Sn2 . . . . -8.51(10) ?
    N14 Sn1 O11 Sn2 . . . . 139.37(13) ?
    W1 Sn1 O11 Sn2 . . . . -104.25(9) ?
    O27 Sn2 O11 C12 . . . . 58.5(3) ?
    O21 Sn2 O11 C12 . . . . 165.3(3) ?
    N24 Sn2 O11 C12 . . . . 126.4(2) ?
    W2 Sn2 O11 C12 . . . . -63.5(3) ?
    O27 Sn2 O11 Sn1 . . . . -97.87(12) ?
    O21 Sn2 O11 Sn1 . . . . 8.89(10) ?
    N24 Sn2 O11 Sn1 . . . . -29.95(18) ?
    W2 Sn2 O11 Sn1 . . . . 140.09(9) ?
    O11 Sn1 O17 C16 . . . . 49.0(3) ?
    O21 Sn1 O17 C16 . . . . 116.6(3) ?
    N14 Sn1 O17 C16 . . . . -17.1(3) ?
    W1 Sn1 O17 C16 . . . . -136.5(2) ?
    O27 Sn2 O21 C22 . . . . -76.9(2) ?
    O11 Sn2 O21 C22 . . . . -157.1(3) ?
    N24 Sn2 O21 C22 . . . . -3.1(2) ?
    W2 Sn2 O21 C22 . . . . 114.0(2) ?
    O27 Sn2 O21 Sn1 . . . . 71.81(12) ?
    O11 Sn2 O21 Sn1 . . . . -8.36(10) ?
    N24 Sn2 O21 Sn1 . . . . 145.64(12) ?
    W2 Sn2 O21 Sn1 . . . . -97.32(10) ?
    O17 Sn1 O21 C22 . . . . 43.4(2) ?
    O11 Sn1 O21 C22 . . . . 156.3(3) ?
    N14 Sn1 O21 C22 . . . . 113.4(2) ?
    W1 Sn1 O21 C22 . . . . -90.5(2) ?
    O17 Sn1 O21 Sn2 . . . . -104.22(11) ?
    O11 Sn1 O21 Sn2 . . . . 8.71(10) ?
    N14 Sn1 O21 Sn2 . . . . -34.23(17) ?
    W1 Sn1 O21 Sn2 . . . . 121.94(8) ?
    O21 Sn2 O27 C26 . . . . 80.3(3) ?
    O11 Sn2 O27 C26 . . . . 148.6(3) ?
    N24 Sn2 O27 C26 . . . . 8.4(2) ?
    W2 Sn2 O27 C26 . . . . -109.2(2) ?
    O17 Sn1 N14 C60 . . . . -132.3(2) ?
    O11 Sn1 N14 C60 . . . . 110.9(2) ?
    O21 Sn1 N14 C60 . . . . 152.7(2) ?
    W1 Sn1 N14 C60 . . . . -0.2(2) ?
    O17 Sn1 N14 C15 . . . . -10.7(2) ?
    O11 Sn1 N14 C15 . . . . -127.5(2) ?
    O21 Sn1 N14 C15 . . . . -85.7(2) ?
    W1 Sn1 N14 C15 . . . . 121.5(2) ?
    O17 Sn1 N14 C13 . . . . 104.4(2) ?
    O11 Sn1 N14 C13 . . . . -12.4(2) ?
    O21 Sn1 N14 C13 . . . . 29.5(3) ?
    W1 Sn1 N14 C13 . . . . -123.40(19) ?
    O27 Sn2 N24 C50 . . . . -150.5(2) ?
    O21 Sn2 N24 C50 . . . . 101.4(2) ?
    O11 Sn2 N24 C50 . . . . 138.88(19) ?
    W2 Sn2 N24 C50 . . . . -29.9(2) ?
    O27 Sn2 N24 C25 . . . . -28.8(2) ?
    O21 Sn2 N24 C25 . . . . -137.0(2) ?
    O11 Sn2 N24 C25 . . . . -99.5(2) ?
    W2 Sn2 N24 C25 . . . . 91.7(2) ?
    O27 Sn2 N24 C23 . . . . 87.1(2) ?
    O21 Sn2 N24 C23 . . . . -21.01(19) ?
    O11 Sn2 N24 C23 . . . . 16.5(2) ?
    W2 Sn2 N24 C23 . . . . -152.35(17) ?
    Sn1 O11 C12 C13 . . . . 47.2(3) ?
    Sn2 O11 C12 C13 . . . . -107.1(3) ?
    O11 C12 C13 N14 . . . . -56.1(3) ?
    C60 N14 C13 C12 . . . . -80.8(3) ?
    C15 N14 C13 C12 . . . . 148.2(3) ?
    Sn1 N14 C13 C12 . . . . 38.9(3) ?
    C60 N14 C15 C16 . . . . 151.8(3) ?
    C13 N14 C15 C16 . . . . -76.8(3) ?
    Sn1 N14 C15 C16 . . . . 33.6(3) ?
    Sn1 O17 C16 C15 . . . . 43.3(4) ?
    N14 C15 C16 O17 . . . . -51.5(4) ?
    Sn2 O21 C22 C23 . . . . 27.6(4) ?
    Sn1 O21 C22 C23 . . . . -116.6(3) ?
    O21 C22 C23 N24 . . . . -47.2(4) ?
    C50 N24 C23 C22 . . . . -81.7(3) ?
    C25 N24 C23 C22 . . . . 150.0(3) ?
    Sn2 N24 C23 C22 . . . . 42.1(3) ?
    C50 N24 C25 C26 . . . . 165.6(3) ?
    C23 N24 C25 C26 . . . . -67.0(4) ?
    Sn2 N24 C25 C26 . . . . 43.5(3) ?
    Sn2 O27 C26 C25 . . . . 14.6(4) ?
    N24 C25 C26 O27 . . . . -42.8(4) ?
    C25 N24 C50 C55 . . . . -152.8(3) ?
    C23 N24 C50 C55 . . . . 79.9(4) ?
    Sn2 N24 C50 C55 . . . . -38.5(3) ?
    C25 N24 C50 C51 . . . . 28.4(4) ?
    C23 N24 C50 C51 . . . . -99.0(4) ?
    Sn2 N24 C50 C51 . . . . 142.7(3) ?
    C55 C50 C51 C52 . . . . 0.8(5) ?
    N24 C50 C51 C52 . . . . 179.6(3) ?
    C50 C51 C52 C53 . . . . -0.8(6) ?
    C51 C52 C53 C54 . . . . 0.6(6) ?
    C52 C53 C54 C55 . . . . -0.5(6) ?
    C51 C50 C55 C54 . . . . -0.7(5) ?
    N24 C50 C55 C54 . . . . -179.5(3) ?
    C53 C54 C55 C50 . . . . 0.5(5) ?
    C15 N14 C60 C65 . . . . -56.2(4) ?
    C13 N14 C60 C65 . . . . 174.6(3) ?
    Sn1 N14 C60 C65 . . . . 58.0(3) ?
    C15 N14 C60 C61 . . . . 127.9(3) ?
    C13 N14 C60 C61 . . . . -1.3(5) ?
    Sn1 N14 C60 C61 . . . . -117.9(3) ?
    C65 C60 C61 C62 . . . . 1.3(5) ?
    N14 C60 C61 C62 . . . . 177.2(3) ?
    C60 C61 C62 C63 . . . . -1.7(6) ?
    C61 C62 C63 C64 . . . . 0.6(6) ?
    C62 C63 C64 C65 . . . . 0.9(6) ?
    C61 C60 C65 C64 . . . . 0.2(5) ?
    N14 C60 C65 C64 . . . . -175.9(3) ?
    C63 C64 C65 C60 . . . . -1.3(6) ?
loop_
    _geom_hbond_atom_site_label_D
    _geom_hbond_atom_site_label_H
    _geom_hbond_atom_site_label_A
    _geom_hbond_site_symmetry_A
    _geom_hbond_distance_DH
    _geom_hbond_distance_HA
    _geom_hbond_distance_DA
    _geom_hbond_angle_DHA
    C23 H23a O44 1_655 0.99 2.52 3.301(5) 136
    C64 H64a O31 1_445 0.95 2.58 3.174(6) 121
