# Supplementary material for: Bis{deca­carbonyl­bis­[μ-2,2′-(phenyl­imino)­diethano­lato]ditin(II)ditungsten(0)(2 Sn—W)} hexa­carbonyl­tungsten(0)
Source: Acta Crystallogr Sect E Struct Rep Online. 2010 May 29;66(Pt 6):m715–6. doi: 10.1107/S1600536810019343 (PMC2979617; doi:10.1107/S1600536810019343)
Supplement: Supplementary file 2 [file e-66-0m715-Isup2.hkl]

#
# h,k,l, Fc-squared, Fo-squared, sigma(Fo-squared) and status flag
#
data_I
_shelx_title ' 0148 in P-1'
_shelx_refln_list_code          4
_shelx_F_calc_maximum      457.77
_exptl_crystal_F_000      1318.00
_reflns_d_resolution_high  0.7696
 
loop_
 _symmetry_equiv_pos_as_xyz
 'x, y, z'
 '-x, -y, -z'
 
_cell_length_a    11.3547
_cell_length_b    12.5454
_cell_length_c    16.8187
_cell_angle_alpha 108.715
_cell_angle_beta   92.758
_cell_angle_gamma 115.350
 
_shelx_F_squared_multiplier     1.000
 
loop_
 _refln_index_h
 _refln_index_k
 _refln_index_l
 _refln_F_squared_calc
 _refln_F_squared_meas
 _refln_F_squared_sigma
 _refln_observed_status
   1   0   0    30390.87    29189.10    698.39 o
   2   0   0    31762.15    33287.32    418.06 o
   3   0   0    31181.06    32704.31    340.58 o
   4   0   0     2677.10     2360.69     58.60 o
   5   0   0    15706.53    15552.82    255.23 o
   6   0   0     3850.11     3670.00     76.08 o
   7   0   0     9732.06     9232.01    336.67 o
   8   0   0      446.24      412.40    169.78 o
   9   0   0      130.72      209.42    281.71 o
  10   0   0    10356.22    10461.05    339.17 o
  11   0   0     5697.42     5120.36    272.14 o
  12   0   0     3743.53     3633.87    290.81 o
 -13   1   0     1411.84     1480.21    433.26 o
 -12   1   0      340.17      432.38    228.07 o
 -11   1   0      379.21      441.07    217.62 o
 -10   1   0    13822.59    13671.74    466.16 o
  -9   1   0    21880.87    22259.80    398.98 o
  -8   1   0     7864.03     7798.21    178.88 o
  -7   1   0    50496.58    49997.53    909.04 o
  -6   1   0    19439.55    18196.95    310.32 o
  -5   1   0   123862.53   115536.38   1736.63 o
  -4   1   0    59897.24    61344.95    656.98 o
  -3   1   0      713.36      918.28     53.07 o
  -2   1   0       81.00      145.13     33.54 o
  -1   1   0    32996.00    32539.89    820.09 o
   1   1   0    92529.06    91674.23    896.32 o
   2   1   0    18073.47    18105.93    240.36 o
   3   1   0     6615.62     6948.32    140.34 o
   4   1   0     5419.87     5227.14    133.34 o
   5   1   0    64908.12    63617.46   1011.79 o
   6   1   0     7040.29     7359.80    214.84 o
   7   1   0     7998.68     8223.56    130.03 o
   8   1   0      126.58      159.08    110.98 o
   9   1   0     5165.15     5400.85    281.25 o
  10   1   0       14.34       60.00    226.79 o
  11   1   0       53.94        0.23    376.30 o
  12   1   0     3846.55     4089.24    321.36 o
 -13   2   0     3295.73     3276.56    378.77 o
 -12   2   0     4910.67     4941.28    242.48 o
 -11   2   0      498.09      654.65    214.03 o
 -10   2   0     6369.95     6327.84    229.76 o
  -9   2   0     7437.15     7524.36    227.90 o
  -8   2   0    27749.36    26757.51    228.56 o
  -7   2   0       18.19       95.44     58.39 o
  -6   2   0    18482.65    18200.82    131.30 o
  -5   2   0      141.07      153.73     65.86 o
  -4   2   0    70556.74    71250.73   1073.03 o
  -3   2   0     3861.20     3562.39     72.89 o
  -2   2   0     7729.12     8665.09    220.29 o
  -1   2   0    95802.42    94328.30    885.53 o
   0   2   0    73205.97    74001.14    649.04 o
   1   2   0     3606.71     4244.04     90.92 o
   2   2   0     1314.95     1448.41     66.47 o
   3   2   0      308.92      257.92     66.12 o
   4   2   0      189.55      164.53     59.49 o
   5   2   0     1582.46     1635.67     91.69 o
   6   2   0    17110.23    16914.50    326.40 o
   7   2   0     7120.30     7324.07    189.68 o
   8   2   0     1490.89     1311.80    235.69 o
   9   2   0     2560.30     2115.34    248.92 o
  10   2   0    14619.51    14360.07    377.64 o
  11   2   0       24.48      127.26    303.42 o
  12   2   0    10790.59    10006.77    786.38 o
 -13   3   0    13912.44    14210.59    444.34 o
 -12   3   0       59.22      147.89    292.11 o
 -11   3   0     7797.43     7684.33    351.03 o
 -10   3   0     3722.00     3677.69    225.66 o
  -9   3   0     4259.43     4336.00    155.01 o
  -8   3   0     2815.66     2983.49     97.44 o
  -7   3   0        5.76        6.95     90.47 o
  -6   3   0    44044.62    43072.34    352.65 o
  -5   3   0    21701.87    22876.13    637.78 o
  -4   3   0     4673.38     4840.56    102.08 o
  -3   3   0    17166.84    17739.54    256.85 o
  -2   3   0     8945.34    10209.96    190.05 o
  -1   3   0    13137.01    14423.44    156.92 o
   0   3   0    38438.10    38847.27    493.50 o
   1   3   0   162423.45   163372.05   1427.71 o
   2   3   0        2.53       35.78     53.09 o
   3   3   0    17776.25    18199.11    257.91 o
   4   3   0    16477.13    16806.55    250.05 o
   5   3   0    51067.52    49676.84    445.13 o
   6   3   0        1.01       31.20     36.85 o
   7   3   0    13852.31    13971.68    355.38 o
   8   3   0     2108.56     1839.69    251.68 o
   9   3   0       34.47       84.72    245.27 o
  10   3   0     1998.92     2304.90    322.68 o
  11   3   0    14379.86    14303.09    823.72 o
 -14   4   0      397.83      458.89    406.51 o
 -13   4   0     2086.62     2180.17    294.38 o
 -12   4   0     2259.51     2403.37    263.15 o
 -11   4   0     6276.28     6333.36    353.53 o
 -10   4   0      907.92      882.40    257.32 o
  -9   4   0    11163.85    11023.50    232.77 o
  -8   4   0     8905.05     8864.66    150.14 o
  -7   4   0    23472.61    22663.07    410.53 o
  -6   4   0    28056.02    29203.10    580.09 o
  -5   4   0    61683.13    59763.71    695.91 o
  -4   4   0    75212.65    78500.07   1479.29 o
  -3   4   0     1322.37     1702.76    101.74 o
  -2   4   0    23631.72    25030.53    397.57 o
  -1   4   0     7723.11     7637.20    165.66 o
   0   4   0    18990.45    19236.21    278.39 o
   1   4   0     9694.01     9782.37    140.05 o
   2   4   0     8237.63     8308.34    103.32 o
   3   4   0     8248.56     8238.55    169.42 o
   4   4   0    29215.15    29620.75    358.59 o
   5   4   0    13535.60    13349.64    213.77 o
   6   4   0    55333.66    55602.34    791.19 o
   7   4   0    12041.99    11257.63    294.03 o
   8   4   0    10050.56     9510.82    314.76 o
   9   4   0      436.87      489.27    256.49 o
  10   4   0     1435.87     1617.47    355.93 o
 -14   5   0    13228.04    13840.77    453.17 o
 -13   5   0     1962.18     1723.03    285.54 o
 -12   5   0    14958.53    15604.71    386.61 o
 -11   5   0     4261.80     4135.57    275.72 o
 -10   5   0    13906.92    14643.25    423.12 o
  -9   5   0     9302.48     9501.85    331.52 o
  -8   5   0        2.37       53.96    113.06 o
  -7   5   0     4173.25     3881.46    175.85 o
  -6   5   0      324.95      327.08    142.85 o
  -5   5   0      530.49      493.42    132.61 o
  -4   5   0    53082.59    50341.21    327.10 o
  -3   5   0    33938.38    32019.16    570.71 o
  -2   5   0    33994.06    35347.32    738.94 o
  -1   5   0    62501.39    60668.84    502.66 o
   0   5   0    15549.38    15193.67    115.32 o
   1   5   0    87979.33    86185.59   1170.33 o
   2   5   0    11148.18    11211.57    109.26 o
   3   5   0      251.62      244.88    125.51 o
   4   5   0      290.45      269.93    108.46 o
   5   5   0      577.18      547.79    128.77 o
   6   5   0     3071.82     3029.27    242.40 o
   7   5   0     5058.53     4842.31    272.11 o
   8   5   0     2277.79     2355.03    277.19 o
   9   5   0      231.31      270.38    312.74 o
  10   5   0     1114.72     1223.94    647.25 o
 -14   6   0        3.68      -16.76    682.22 o
 -13   6   0     6122.15     6804.95    472.62 o
 -12   6   0     4282.96     4513.17    317.68 o
 -11   6   0     5431.83     5204.17    302.76 o
 -10   6   0     1181.66     1265.07    176.04 o
  -9   6   0    31022.30    31610.89    689.84 o
  -8   6   0    29325.00    30104.15    701.72 o
  -7   6   0    16052.40    15869.84    284.15 o
  -6   6   0    10135.13    10557.36    221.97 o
  -5   6   0     8720.69     8464.11    270.37 o
  -4   6   0     8647.38     8313.96    162.68 o
  -3   6   0    28719.59    28194.57    292.00 o
  -2   6   0    22323.19    21068.38    283.10 o
  -1   6   0     2146.59     2189.09    139.11 o
   0   6   0    15207.54    15706.18    165.97 o
   1   6   0     2455.81     2433.02    103.30 o
   2   6   0     9050.39     8933.59    204.09 o
   3   6   0     2033.91     1984.76    134.40 o
   4   6   0     1635.28     1428.38    193.16 o
   5   6   0    16012.49    16589.19    420.68 o
   6   6   0    21439.79    21552.61    570.00 o
   7   6   0     3376.53     3032.01    310.36 o
   8   6   0     4780.84     4726.97    418.14 o
 -14   7   0     7656.24     8764.30    401.79 o
 -13   7   0      582.89      618.27    286.10 o
 -12   7   0     1202.73     1158.84    343.90 o
 -11   7   0      164.30      139.69    199.52 o
 -10   7   0      281.16      351.05    197.37 o
  -9   7   0      519.38      494.64    209.18 o
  -8   7   0    17569.86    17802.76    339.88 o
  -7   7   0    24581.11    24001.25    422.17 o
  -6   7   0     4522.56     4773.85    215.08 o
  -5   7   0     3340.34     3437.33    191.89 o
  -4   7   0     8390.04     8004.18    133.73 o
  -3   7   0     3234.64     3219.55    195.95 o
  -2   7   0    24262.63    23664.77    281.58 o
  -1   7   0      206.04      387.37    124.59 o
   0   7   0    46243.77    46189.84    550.91 o
   1   7   0    29420.03    29714.78    336.97 o
   2   7   0      446.07      387.68     97.82 o
   3   7   0      238.49       84.91    204.01 o
   4   7   0       30.91       53.69    222.06 o
   5   7   0     2406.57     2266.34    300.52 o
   6   7   0     5935.67     5467.25    350.71 o
   7   7   0     8043.98     7836.92    370.82 o
   8   7   0      699.78      782.50    798.76 o
 -14   8   0      191.64      190.37    411.07 o
 -13   8   0    10309.95    10281.50    437.75 o
 -12   8   0     3268.74     3655.08    359.07 o
 -11   8   0      890.35      971.50    205.39 o
 -10   8   0     1780.72     1762.81    221.76 o
  -9   8   0    24591.59    24379.56    342.39 o
  -8   8   0     1071.61     1024.46    234.18 o
  -7   8   0    17476.23    17080.70    305.05 o
  -6   8   0     1017.26     1043.72    192.05 o
  -5   8   0    14997.58    14194.60    188.53 o
  -4   8   0    28977.36    28587.25    387.59 o
  -3   8   0    24773.80    24013.27    401.85 o
  -2   8   0     3017.85     2868.27    205.15 o
  -1   8   0    20486.13    20932.43    175.63 o
   0   8   0     7411.10     7619.03    181.92 o
   1   8   0    23649.64    23854.77    549.23 o
   2   8   0    20071.49    19277.81    293.33 o
   3   8   0     4900.88     4478.98    228.28 o
   4   8   0     2338.99     2420.19    228.22 o
   5   8   0     5076.05     4923.16    440.38 o
   6   8   0     4609.69     4501.35    354.65 o
   7   8   0      245.25      415.93    757.54 o
 -14   9   0     3594.11     3609.65    448.39 o
 -13   9   0      960.51     1039.15    357.43 o
 -12   9   0      649.02      508.01    222.51 o
 -11   9   0       38.51       87.48    252.04 o
 -10   9   0      623.30      645.79    224.36 o
  -9   9   0    11707.13    11780.24    300.42 o
  -8   9   0    54103.41    53685.53    550.44 o
  -7   9   0     2355.40     2366.96    209.32 o
  -6   9   0    38877.90    37985.55    583.04 o
  -5   9   0     5441.94     5626.37    225.82 o
  -4   9   0    24272.88    23888.18    264.24 o
  -3   9   0    20303.81    19300.55    309.25 o
  -2   9   0      439.47      463.43    150.78 o
  -1   9   0      171.43      250.71    119.25 o
   0   9   0      156.41      193.81    132.73 o
   1   9   0       11.58       89.66    198.12 o
   2   9   0     9390.79     9133.83    309.30 o
   3   9   0     7168.42     6984.55    281.83 o
   4   9   0     5429.64     5430.37    345.14 o
   5   9   0     6733.37     6370.48    484.29 o
   6   9   0     2586.22     3054.32    764.87 o
 -13  10   0    31107.94    32534.24    615.51 o
 -12  10   0      954.68     1019.69    246.82 o
 -11  10   0     4959.23     4671.30    274.67 o
 -10  10   0     2507.76     2500.67    253.91 o
  -9  10   0       91.15       93.83    223.17 o
  -8  10   0      687.36      880.71    187.88 o
  -7  10   0    10715.22    11384.05    323.24 o
  -6  10   0     8830.64     8594.70    307.47 o
  -5  10   0     3914.30     4172.15    243.80 o
  -4  10   0       16.13       92.21    198.68 o
  -3  10   0    19474.96    17595.52    651.99 o
  -2  10   0     6987.68     6990.67    183.08 o
  -1  10   0    12840.08    12776.38    300.91 o
   0  10   0     1740.58     1886.81    206.84 o
   1  10   0     8400.53     8279.99    269.07 o
   2  10   0     2325.65     2320.49    255.48 o
   3  10   0      702.26      528.13    237.28 o
   4  10   0     2659.20     2775.80    327.81 o
   5  10   0     3203.03     2021.12    737.98 o
 -13  11   0       28.44      193.64    457.30 o
 -12  11   0    12657.13    13402.53    694.70 o
 -11  11   0     2029.69     2133.56    255.77 o
 -10  11   0     1782.99     1949.43    268.09 o
  -9  11   0     2554.87     2452.73    271.92 o
  -8  11   0    18270.94    17850.37    434.75 o
  -7  11   0      101.20       83.63    280.04 o
  -6  11   0     5430.69     5244.21    222.55 o
  -5  11   0      310.03      289.86    187.51 o
  -4  11   0     2065.85     2092.89    222.55 o
  -3  11   0     1075.97     1209.79    206.91 o
  -2  11   0     1976.60     1918.25    219.09 o
  -1  11   0     7360.93     7113.74    244.34 o
   0  11   0       83.09      253.37    242.35 o
   1  11   0      367.70      418.12    242.62 o
   2  11   0     5154.94     5544.70    281.64 o
   3  11   0      327.49      407.50    306.94 o
   4  11   0    10286.81     9070.12    779.54 o
 -13  12   0     2798.46     2588.22    465.25 o
 -12  12   0      748.38     1055.28    292.78 o
 -11  12   0      443.76      336.87    275.22 o
 -10  12   0      198.02      249.15    259.97 o
  -9  12   0      211.63      243.94    250.51 o
  -8  12   0     1748.23     1840.58    294.30 o
  -7  12   0    12031.83    12219.73    327.69 o
  -6  12   0      105.03      -10.81    246.79 o
  -5  12   0     3876.65     3481.77    241.47 o
  -4  12   0     4940.46     5174.23    253.06 o
  -3  12   0    20330.29    19759.71    329.59 o
  -2  12   0      366.77      243.60    219.62 o
  -1  12   0    15863.07    15546.56    307.77 o
   0  12   0      497.00      477.89    278.60 o
   1  12   0     5180.02     5485.36    324.32 o
   2  12   0     5939.69     6273.47    698.82 o
 -12  13   0     8099.62     9044.76    595.78 o
 -11  13   0     1719.28     1856.67    291.42 o
 -10  13   0     3124.64     3066.35    291.78 o
  -9  13   0     6692.75     6729.83    311.76 o
  -8  13   0    10263.27    10166.92    372.71 o
  -7  13   0       90.84        1.59    229.80 o
  -6  13   0     2606.41     2753.65    256.32 o
  -5  13   0     2226.06     1977.17    249.31 o
  -4  13   0      254.86      363.33    224.76 o
  -3  13   0     6992.11     7043.01    270.96 o
  -2  13   0    26688.91    26440.05    512.39 o
  -1  13   0     1226.43     1432.63    326.35 o
   0  13   0    11010.66    10880.71    384.92 o
   1  13   0     1024.13      663.76    558.54 o
 -11  14   0     2219.86     2641.72    560.44 o
 -10  14   0     3523.83     3663.78    352.69 o
  -9  14   0     6416.83     6375.07    312.76 o
  -8  14   0     7319.80     7314.79    309.30 o
  -7  14   0    25516.42    25699.27    395.76 o
  -6  14   0     1206.93     1201.11    267.93 o
  -5  14   0     5313.17     5195.80    259.77 o
  -4  14   0      332.47      432.53    227.04 o
  -3  14   0      293.12      344.05    361.76 o
  -2  14   0       29.57      183.08    401.30 o
  -1  14   0      728.34      875.91    565.81 o
  -9  15   0       59.95      154.36    726.32 o
  -8  15   0     1517.07     1822.41    658.96 o
  -7  15   0      131.91      163.62    339.82 o
  -6  15   0     3063.80     3332.28    335.86 o
  -5  15   0      352.38      295.31    317.68 o
   4 -15   1       35.59      300.69    406.07 o
   5 -15   1     4963.74     5027.75    312.86 o
   6 -15   1     8154.47     8188.43    319.27 o
   7 -15   1      151.20      271.48    332.23 o
   8 -15   1     3762.68     3312.83    476.83 o
   9 -15   1      692.24      679.31    693.17 o
   1 -14   1     7615.21     7890.95    704.81 o
   2 -14   1     3040.50     2549.07    325.47 o
   3 -14   1     3063.88     2872.29    302.79 o
   4 -14   1     2757.91     2893.75    238.58 o
   5 -14   1     2496.28     2288.50    232.94 o
   6 -14   1      103.31      140.53    290.33 o
   7 -14   1       31.56       78.33    262.82 o
   8 -14   1      187.23      240.58    320.02 o
  10 -14   1     5272.12     5546.64    344.12 o
  11 -14   1    12679.27    14336.91    695.77 o
   0 -13   1        0.11      163.65    299.98 o
   1 -13   1     3455.70     4017.79    333.59 o
   2 -13   1     5573.67     5857.71    272.54 o
   3 -13   1     3002.49     2674.57    243.44 o
   4 -13   1     2346.18     2239.61    221.59 o
   5 -13   1    18469.23    17653.80    373.92 o
   6 -13   1    23921.06    23479.04    418.49 o
   7 -13   1      669.16      618.51    212.15 o
   8 -13   1    10426.79    10703.79    352.65 o
   9 -13   1      125.00      132.55    295.95 o
  10 -13   1     1320.88     1645.65    312.43 o
  11 -13   1     1600.97     1937.52    297.01 o
  12 -13   1     6617.72     7526.79    356.34 o
  -2 -12   1     4767.10     4766.75    708.78 o
  -1 -12   1     2110.86     1924.00    276.13 o
   0 -12   1    12028.96    11730.75    346.14 o
   1 -12   1    11949.02    11799.12    408.41 o
   2 -12   1        1.37       90.34    344.58 o
   3 -12   1       62.50      370.49    199.36 o
   4 -12   1     2975.12     2807.63    276.28 o
   5 -12   1     1701.45     1865.27    225.37 o
   6 -12   1     4816.98     5160.13    234.10 o
   7 -12   1    25768.11    25842.86    411.58 o
   8 -12   1     1427.02     1586.94    273.11 o
   9 -12   1      918.08      767.37    266.20 o
  10 -12   1     2379.39     2188.91    279.63 o
  11 -12   1     2601.39     2852.33    277.58 o
  12 -12   1     3441.36     3523.81    286.63 o
  -4 -11   1     1101.87      840.35    732.69 o
  -3 -11   1     2823.96     2694.73    465.20 o
  -2 -11   1     1107.91     1147.53    254.02 o
  -1 -11   1     5108.08     5073.52    312.47 o
   0 -11   1     5403.53     5197.83    226.34 o
   1 -11   1    13937.99    14004.00    274.40 o
   2 -11   1     9225.34     9392.32    255.81 o
   3 -11   1      337.12      369.00    199.19 o
   4 -11   1      149.10      137.00    289.24 o
   5 -11   1    16531.84    16373.03    261.18 o
   6 -11   1      102.63      104.83    237.02 o
   7 -11   1    11986.81    11733.03    317.95 o
   8 -11   1      723.38      506.37    248.73 o
   9 -11   1     2553.46     2677.34    263.23 o
  10 -11   1     3931.15     4195.61    279.23 o
  11 -11   1     4128.09     4738.63    292.87 o
  12 -11   1     7456.64     7699.24    323.64 o
  13 -11   1      811.84      831.24    406.30 o
  -5 -10   1      293.08      464.23    441.43 o
  -4 -10   1     3784.59     3975.69    358.36 o
  -3 -10   1      413.22      264.78    245.54 o
  -2 -10   1     1991.01     1825.86    242.01 o
  -1 -10   1     6920.18     6563.65    280.01 o
   0 -10   1    14399.06    14133.57    354.08 o
   1 -10   1      392.63      477.48    148.21 o
   2 -10   1       84.69      346.74    131.96 o
   3 -10   1      754.25      627.91    239.72 o
   4 -10   1     2945.84     2738.93    198.00 o
   5 -10   1     1569.11     1514.55    209.39 o
   6 -10   1    50549.64    50305.36    580.66 o
   7 -10   1    22892.04    23038.49    485.80 o
   8 -10   1     8976.25     8820.40    293.76 o
   9 -10   1     8546.44     8430.91    278.93 o
  10 -10   1     7938.65     7639.24    292.29 o
  11 -10   1     2962.46     3048.79    243.30 o
  12 -10   1      297.26      265.74    248.58 o
  13 -10   1        8.77      -22.44    637.45 o
  -6  -9   1     1696.24     1499.10    353.53 o
  -5  -9   1     2079.11     1919.44    328.08 o
  -4  -9   1     1001.23      950.41    286.84 o
  -3  -9   1    11504.39    10777.13    444.45 o
  -2  -9   1      369.94      404.56    247.79 o
  -1  -9   1    28119.66    28852.07    324.03 o
   0  -9   1      870.55      839.47    139.59 o
   1  -9   1    48063.42    46588.65    319.25 o
   2  -9   1    21457.91    20968.14    492.29 o
   3  -9   1     5412.72     5477.63    235.88 o
   4  -9   1     1167.53     1575.55    187.26 o
   5  -9   1      444.17      470.39    116.57 o
   6  -9   1      573.34      620.89    207.87 o
   7  -9   1     6274.46     6232.49    258.80 o
   8  -9   1     6283.08     6151.18    255.44 o
   9  -9   1      840.53      728.93    222.73 o
  10  -9   1     1019.36      795.00    226.61 o
  11  -9   1    18646.04    18592.26    340.47 o
  12  -9   1    12481.34    12574.88    433.09 o
  13  -9   1     2419.83     2504.42    375.23 o
  14  -9   1     3312.94     2939.63    609.73 o
  -7  -8   1     1672.90     1742.35    370.69 o
  -6  -8   1    17160.00    17246.62    501.95 o
  -5  -8   1      539.24      485.76    276.42 o
  -4  -8   1    16452.14    16293.58    298.15 o
  -3  -8   1     8972.29     8787.37    251.87 o
  -2  -8   1     3979.07     4246.86    137.67 o
  -1  -8   1     1020.27     1111.23    108.81 o
   0  -8   1     7187.83     6706.61    154.74 o
   1  -8   1      543.62      577.27    111.11 o
   2  -8   1    42397.89    39395.89    412.94 o
   3  -8   1     7657.21     7390.16    253.53 o
   4  -8   1    10841.53    10957.27    218.04 o
   5  -8   1       47.83      125.10    188.45 o
   6  -8   1    52901.89    50788.39    747.11 o
   7  -8   1    11937.68    11911.42    266.03 o
   8  -8   1     2038.37     2010.83    219.24 o
   9  -8   1        5.95       97.22    314.96 o
  10  -8   1      128.24      100.53    204.05 o
  11  -8   1     1180.95     1212.17    209.98 o
  12  -8   1     1253.51     1221.20    341.28 o
  13  -8   1     7894.02     7950.78    950.97 o
  14  -8   1     2544.51     2737.95    427.27 o
  -8  -7   1     4544.68     4390.40    407.17 o
  -7  -7   1    12388.75    12963.16    396.72 o
  -6  -7   1      817.86      818.98    316.73 o
  -5  -7   1    17283.16    16065.82    683.91 o
  -4  -7   1      487.81      335.91    188.60 o
  -3  -7   1    25454.42    25203.14    303.71 o
  -2  -7   1      707.54      774.28    133.84 o
  -1  -7   1     6004.61     6143.10    149.08 o
   0  -7   1     6358.14     6163.93    138.84 o
   1  -7   1    31660.46    30912.54    671.99 o
   2  -7   1    12186.08    12343.45    464.10 o
   3  -7   1     6067.30     5880.43    224.04 o
   4  -7   1     7375.88     6677.64    241.19 o
   5  -7   1     3717.37     3931.91    204.80 o
   6  -7   1      431.48      444.30    176.38 o
   7  -7   1    12755.80    12662.55    278.50 o
   8  -7   1     7458.25     7069.62    202.66 o
   9  -7   1     2441.68     2375.99    218.97 o
  10  -7   1     4368.96     4232.37    208.75 o
  11  -7   1    26121.38    26465.73    419.09 o
  12  -7   1      296.40      514.38    284.44 o
  13  -7   1     9062.29     9311.83    377.63 o
  14  -7   1     1603.37     1489.33    346.57 o
  -9  -6   1      722.14      770.99    458.84 o
  -8  -6   1     1476.95     1525.90    341.84 o
  -7  -6   1     1263.28     1395.92    290.82 o
  -6  -6   1      157.63      374.69    285.41 o
  -5  -6   1     3169.10     3214.53    205.58 o
  -4  -6   1     2005.87     1762.25    202.34 o
  -3  -6   1     4017.38     4376.84    200.22 o
  -2  -6   1    25533.68    25082.49    290.31 o
  -1  -6   1      694.30      715.40     93.43 o
   0  -6   1    17154.64    16802.12    174.98 o
   1  -6   1     2273.93     2077.28    190.39 o
   2  -6   1    52044.68    50132.30    397.50 o
   3  -6   1       20.97       65.96    153.61 o
   4  -6   1     6424.80     6541.07    164.83 o
   5  -6   1    20776.81    19959.69    700.59 o
   6  -6   1    59775.13    56806.55   1084.17 o
   7  -6   1     6707.86     6717.70    167.57 o
   8  -6   1     2624.58     2805.49    148.69 o
   9  -6   1     1043.25     1023.27    175.37 o
  10  -6   1     3683.72     3677.31    179.93 o
  11  -6   1     2485.47     2576.80    268.35 o
  12  -6   1    30534.27    30624.15    857.05 o
  13  -6   1     7073.11     7362.69    349.41 o
  14  -6   1     2928.92     2763.36    319.61 o
 -10  -5   1       62.58      -83.97    624.86 o
  -9  -5   1      232.04      344.17    335.27 o
  -8  -5   1     8950.65     8862.67    315.35 o
  -7  -5   1    15431.42    15761.24    383.91 o
  -6  -5   1     1485.16     1377.09    224.39 o
  -5  -5   1     7520.74     7684.73    154.84 o
  -4  -5   1     8905.89     9051.57    230.23 o
  -3  -5   1    24421.38    24599.24    258.77 o
  -2  -5   1     3206.13     3453.61    128.32 o
  -1  -5   1     1770.43     1955.54     87.38 o
   0  -5   1    13344.85    13070.19    295.07 o
   1  -5   1    18678.81    17630.55    394.28 o
   2  -5   1    53376.37    54151.91   1003.23 o
   3  -5   1    22547.75    21020.85    288.59 o
   4  -5   1    12792.75    14001.21    321.54 o
   5  -5   1    56010.21    52877.12   2119.20 o
   6  -5   1     5844.00     5825.17    132.41 o
   7  -5   1   114410.96   112196.64   1675.74 o
   8  -5   1    24949.16    24587.37    455.13 o
   9  -5   1     2548.52     2645.14    142.11 o
  10  -5   1       58.58       78.02    142.42 o
  11  -5   1     1673.73     1939.90    282.84 o
  12  -5   1        3.48       53.31    282.16 o
  13  -5   1      554.67      455.18    270.35 o
  14  -5   1     2353.60     2386.09    429.01 o
 -10  -4   1      530.34      498.95    288.07 o
  -9  -4   1     3365.16     3492.72    291.79 o
  -8  -4   1     1478.28     1190.45    263.65 o
  -7  -4   1        9.77      148.74    227.35 o
  -6  -4   1     1310.40     1400.97     92.54 o
  -5  -4   1     1743.01     1739.79     97.56 o
  -4  -4   1      278.33      325.69    102.56 o
  -3  -4   1    66752.19    66986.73    612.87 o
  -2  -4   1   105720.16   103230.09   1594.55 o
  -1  -4   1     9706.79    10485.79    101.33 o
   0  -4   1    69936.98    74711.32   1439.87 o
   1  -4   1     8179.06     8710.42    268.57 o
   2  -4   1    83253.72    80661.22   1069.18 o
   3  -4   1    61233.13    64029.89    766.56 o
   4  -4   1     9486.68    10032.02    178.59 o
   5  -4   1    11333.14    11174.38    198.71 o
   6  -4   1     6358.52     6799.60    115.44 o
   7  -4   1      498.13      540.12    115.52 o
   8  -4   1     7733.72     7637.82    142.62 o
   9  -4   1     2510.50     2438.47    146.30 o
  10  -4   1     4812.84     4126.09    333.48 o
  11  -4   1     1900.54     1968.00    254.80 o
  12  -4   1    14326.70    15245.19    415.25 o
  13  -4   1     1000.89      887.90    281.29 o
  14  -4   1     1592.63     1343.12    564.85 o
 -11  -3   1     2033.36     2174.26    336.49 o
 -10  -3   1     4051.01     3990.60    277.62 o
  -9  -3   1      789.26      824.91    244.70 o
  -8  -3   1    32408.85    31107.38    375.61 o
  -7  -3   1    27162.83    27421.89    612.40 o
  -6  -3   1     5224.42     4845.55     68.01 o
  -5  -3   1    17641.55    17376.49    239.80 o
  -4  -3   1     1499.22     1635.67     85.00 o
  -3  -3   1     3256.12     3169.52     80.15 o
  -2  -3   1    20654.01    20650.01    167.93 o
  -1  -3   1   119579.55   117053.69    918.39 o
   0  -3   1        8.37      175.07     63.79 o
   1  -3   1    14283.11    15809.53    194.88 o
   2  -3   1     5147.60     5451.87     96.82 o
   3  -3   1    21567.79    21729.81    547.66 o
   4  -3   1      108.53      247.42     71.38 o
   5  -3   1    13102.84    13842.48    250.65 o
   6  -3   1    33070.68    33003.71    463.38 o
   7  -3   1    49719.25    49565.72    793.28 o
   8  -3   1     2734.05     2743.79     96.23 o
   9  -3   1        3.45      104.95     79.71 o
  10  -3   1     2168.76     2155.87    243.17 o
  11  -3   1       32.63        9.56    351.16 o
  12  -3   1      439.43      525.65    250.66 o
  13  -3   1     1858.82     1877.02    291.26 o
 -12  -2   1     1849.45     1638.91    672.74 o
 -11  -2   1      177.97      206.73    289.69 o
 -10  -2   1      394.14      445.20    261.18 o
  -9  -2   1     6720.79     6455.04    286.21 o
  -8  -2   1     8916.17     8384.70    280.25 o
  -7  -2   1    14853.87    15194.13    330.61 o
  -6  -2   1    52965.89    52472.10    741.76 o
  -5  -2   1      407.58      344.62     43.02 o
  -4  -2   1      247.58      277.84     63.35 o
  -3  -2   1    14714.77    15099.15    321.01 o
  -2  -2   1    20881.53    21578.01    274.29 o
  -1  -2   1    10895.64    12254.59    124.85 o
   0  -2   1     2394.20     2911.91     50.99 o
   1  -2   1    47751.36    47516.81    535.37 o
   2  -2   1    12784.82    12711.88    141.52 o
   3  -2   1    25163.21    26193.55    308.79 o
   4  -2   1    17054.96    16797.82    231.47 o
   5  -2   1      710.04      831.20     70.74 o
   6  -2   1     6834.78     6875.61    147.30 o
   7  -2   1     8217.66     7759.63    224.99 o
   8  -2   1    23980.83    23273.97    465.00 o
   9  -2   1     1059.71      970.89    201.18 o
  10  -2   1     9348.29     9519.79    244.31 o
  11  -2   1     9421.75     9043.04    281.85 o
  12  -2   1    20373.35    21041.61    421.70 o
  13  -2   1      348.33      446.30    252.32 o
 -12  -1   1     3607.45     3271.53    301.76 o
 -11  -1   1     3155.19     3026.26    288.39 o
 -10  -1   1      270.32      226.45    235.72 o
  -9  -1   1     4075.84     4005.17    243.63 o
  -8  -1   1    19246.48    17641.81    427.53 o
  -7  -1   1      670.07      611.11     72.36 o
  -6  -1   1     6610.74     6827.39    133.29 o
  -5  -1   1     1273.98     1173.19     69.87 o
  -4  -1   1     3624.79     3473.46    110.89 o
  -3  -1   1    19541.92    19987.38    223.62 o
  -2  -1   1    89010.16    89240.27    781.42 o
  -1  -1   1    54322.63    55386.70    326.75 o
   1  -1   1    24485.16    24816.29    923.86 o
   2  -1   1    51005.09    52060.50    466.27 o
   3  -1   1    41737.96    41437.54    364.73 o
   4  -1   1      643.89      855.57     76.18 o
   5  -1   1     6840.30     7003.49    137.43 o
   6  -1   1    10948.97    10792.69    197.78 o
   7  -1   1    14777.20    14081.35    148.77 o
   8  -1   1     7948.80     7333.13    292.75 o
   9  -1   1     6594.63     6682.38    256.47 o
  10  -1   1     2901.03     2802.39    236.19 o
  11  -1   1    21394.15    20898.16    643.57 o
  12  -1   1       18.14      101.52    246.64 o
  13  -1   1    13168.15    13987.44    551.69 o
 -13   0   1     3197.83     2589.99    637.48 o
 -12   0   1        8.26      335.76    365.26 o
 -11   0   1       93.87       70.32    224.26 o
 -10   0   1     1135.31      929.44    241.37 o
  -9   0   1    12515.54    12162.19    269.83 o
  -8   0   1     2254.97     2189.67    159.14 o
  -7   0   1    91133.92    85044.96   1347.98 o
  -6   0   1    21205.55    20400.45    341.92 o
  -5   0   1    35788.88    36507.54    599.91 o
  -4   0   1    16995.29    17309.40    214.16 o
  -3   0   1     9738.51     9643.19    100.27 o
  -2   0   1    15466.99    15687.46    148.38 o
  -1   0   1     1075.42     1028.99     31.93 o
   1   0   1      972.99     1250.39     32.26 o
   2   0   1     7463.42     7515.42     76.32 o
   3   0   1   105355.94   103796.32   1126.81 o
   4   0   1    70175.25    69254.41    737.81 o
   5   0   1    12436.40    13024.20    201.96 o
   6   0   1    40613.11    40984.50   1001.92 o
   7   0   1     3885.31     3944.22    102.36 o
   8   0   1    20380.65    20129.11    354.92 o
   9   0   1      617.00      458.50    238.49 o
  10   0   1     2150.18     1985.44    239.25 o
  11   0   1     6523.29     6681.86    289.08 o
  12   0   1       10.02      194.74    345.08 o
 -13   1   1      273.18      200.36    263.00 o
 -12   1   1    19862.67    20028.22    710.43 o
 -11   1   1     4042.22     3971.94    232.04 o
 -10   1   1      239.89      330.88    185.09 o
  -9   1   1      261.33      221.42    188.45 o
  -8   1   1       13.37      125.49    126.76 o
  -7   1   1      690.75      750.11     68.44 o
  -6   1   1    35709.72    35149.91    403.63 o
  -5   1   1     7483.68     7427.89     83.27 o
  -4   1   1    40260.12    42801.38    552.43 o
  -3   1   1      641.51      797.92     48.44 o
  -2   1   1   157366.63   152804.02   1781.51 o
  -1   1   1    99240.95    98373.27    443.41 o
   0   1   1     5871.16     6733.84     72.43 o
   1   1   1    14845.00    16520.40    162.69 o
   2   1   1     2697.12     2835.94     64.42 o
   3   1   1     3910.31     3885.20     99.02 o
   4   1   1     2886.47     2875.91     93.82 o
   5   1   1    28339.00    27573.82    443.97 o
   6   1   1     6890.09     6721.03    173.10 o
   7   1   1      658.36      752.28    113.70 o
   8   1   1      742.17      687.90    151.46 o
   9   1   1     3843.73     3747.38    280.66 o
  10   1   1     5458.27     4969.88    335.66 o
  11   1   1     2357.39     2236.17    273.66 o
  12   1   1     8339.22     8149.10    727.80 o
 -13   2   1     4258.74     4215.15    350.17 o
 -12   2   1      329.13      342.30    205.58 o
 -11   2   1    16495.63    16563.59    317.09 o
 -10   2   1       71.70      173.20    185.55 o
  -9   2   1    11986.21    11806.92    228.78 o
  -8   2   1     1389.34     1387.65     95.54 o
  -7   2   1    47590.84    46488.41    515.91 o
  -6   2   1     6143.82     5673.76    107.38 o
  -5   2   1     3827.84     4095.67     89.68 o
  -4   2   1     5668.96     5887.91     82.11 o
  -3   2   1      642.36      738.92     65.68 o
  -2   2   1        6.11       53.58     53.15 o
  -1   2   1     7154.55     7086.97     72.02 o
   0   2   1    58434.83    60234.19    481.20 o
   1   2   1     1106.95      954.66     69.99 o
   2   2   1      510.98      810.57     55.14 o
   3   2   1    42344.61    42298.50    543.01 o
   4   2   1      205.07      229.22     62.58 o
   5   2   1    32323.01    31861.15    347.49 o
   6   2   1     1454.72     1411.36     95.69 o
   7   2   1    20269.61    20104.96    386.73 o
   8   2   1    11102.51    10859.48    290.95 o
   9   2   1      897.93      821.59    282.06 o
  10   2   1     1071.76     1006.74    310.69 o
  11   2   1        3.35      124.65    332.70 o
 -13   3   1     2981.83     3145.17    331.08 o
 -12   3   1     3010.15     2985.94    277.87 o
 -11   3   1      781.99      787.88    226.63 o
 -10   3   1     7465.90     7924.19    291.86 o
  -9   3   1     2258.29     2432.64    178.42 o
  -8   3   1    10283.94    10382.38    253.48 o
  -7   3   1      474.88      491.17    124.24 o
  -6   3   1    20157.36    19939.56    329.79 o
  -5   3   1       81.17      183.56     82.34 o
  -4   3   1    14003.65    16122.60    408.45 o
  -3   3   1    21950.27    22423.09    289.48 o
  -2   3   1    62528.86    63690.95    672.48 o
  -1   3   1     6121.73     6313.11     95.96 o
   0   3   1    33490.50    35941.79    591.35 o
   1   3   1      425.68      441.89     64.45 o
   2   3   1    13041.91    13074.77    290.72 o
   3   3   1    20223.38    20632.42    402.93 o
   4   3   1    48126.59    48416.39    715.88 o
   5   3   1    13971.10    13592.14    214.61 o
   6   3   1    15094.36    14902.99    177.18 o
   7   3   1     4205.19     4066.61    186.46 o
   8   3   1    12468.53    12262.51    559.21 o
   9   3   1     7451.44     7079.02    333.29 o
  10   3   1     4849.41     4923.88    360.33 o
  11   3   1      852.79      464.54    724.82 o
 -14   4   1      172.55      263.86    441.66 o
 -13   4   1     5113.23     4822.13    344.22 o
 -12   4   1     2436.04     2486.01    279.57 o
 -11   4   1     7418.20     7595.40    299.41 o
 -10   4   1     1330.51     1613.39    147.27 o
  -9   4   1      466.98      515.08    147.71 o
  -8   4   1    22479.40    21163.75    444.24 o
  -7   4   1    34773.58    32661.00    520.13 o
  -6   4   1     7555.17     7744.98    141.28 o
  -5   4   1      699.36      745.08    103.80 o
  -4   4   1    10473.71    11085.80    239.86 o
  -3   4   1    22354.36    23120.82    447.41 o
  -2   4   1     5574.34     5587.14    121.76 o
  -1   4   1   209549.19   209991.78   6119.47 o
   0   4   1    21099.90    21127.96    297.05 o
   1   4   1    54825.27    56860.71    637.13 o
   2   4   1     7372.77     7670.82    119.41 o
   3   4   1    25260.22    24882.13    543.03 o
   4   4   1     4143.42     4111.14    104.62 o
   5   4   1      161.13      186.73     93.62 o
   6   4   1       90.57      109.89    161.79 o
   7   4   1      176.40      298.71    175.57 o
   8   4   1        6.86      168.03    288.05 o
   9   4   1     8075.08     7525.29    348.29 o
  10   4   1     7406.30     7592.89    500.62 o
 -14   5   1      214.84      231.87    406.13 o
 -13   5   1     3121.74     3138.24    295.24 o
 -12   5   1     1751.77     2018.11    266.18 o
 -11   5   1    12134.90    12016.10    334.28 o
 -10   5   1     7688.25     7752.96    203.48 o
  -9   5   1    19301.68    18976.13    250.12 o
  -8   5   1    65964.79    64395.44    889.03 o
  -7   5   1     6254.12     6373.96    422.29 o
  -6   5   1    97538.34    95153.36   2097.97 o
  -5   5   1    24143.28    23534.64    707.74 o
  -4   5   1     2255.07     2596.95    134.41 o
  -3   5   1     1983.78     2065.16     93.29 o
  -2   5   1     2554.57     2590.15    115.28 o
  -1   5   1       17.80       23.51    111.33 o
   0   5   1     8957.65     9099.85    132.93 o
   1   5   1     7986.57     8078.40     92.92 o
   2   5   1     8060.96     8570.27    262.73 o
   3   5   1      158.63      131.46    128.92 o
   4   5   1    32075.05    31686.23    488.94 o
   5   5   1     5633.00     5865.05    160.39 o
   6   5   1     4271.10     4057.30    256.95 o
   7   5   1      328.06      259.27    251.15 o
   8   5   1     4078.70     4088.11    305.14 o
   9   5   1      254.55      189.70    338.95 o
 -14   6   1     6839.16     7596.92    501.61 o
 -13   6   1    11740.58    12200.50    389.44 o
 -12   6   1      282.69      457.29    272.02 o
 -11   6   1     9016.31     9539.32    229.70 o
 -10   6   1     7002.09     6822.21    228.87 o
  -9   6   1     7428.07     7524.51    239.80 o
  -8   6   1     1010.16     1005.47    189.70 o
  -7   6   1     9710.17     9568.50    226.13 o
  -6   6   1     1003.21      862.52    175.33 o
  -5   6   1    17911.48    17272.65    199.87 o
  -4   6   1      115.38       48.30    116.48 o
  -3   6   1    27998.35    28583.79    287.86 o
  -2   6   1     7884.14     7558.94    199.64 o
  -1   6   1    65675.82    64377.41    439.22 o
   0   6   1      326.11      329.11     86.98 o
   1   6   1     3356.73     3787.94    186.82 o
   2   6   1     3726.98     3780.30    191.89 o
   3   6   1     3803.56     3752.08    154.81 o
   4   6   1      138.47      153.33    183.11 o
   5   6   1      960.93      973.26    156.29 o
   6   6   1     2603.01     2405.08    310.89 o
   7   6   1      159.95      256.63    277.61 o
   8   6   1     1898.49     1996.21    355.98 o
 -14   7   1    14913.66    15382.96    768.38 o
 -13   7   1       62.08      169.22    344.38 o
 -12   7   1     5250.00     5267.16    406.55 o
 -11   7   1     1950.15     2048.10    216.37 o
 -10   7   1     6043.18     5954.77    244.26 o
  -9   7   1     1597.27     1720.27    213.10 o
  -8   7   1     3412.92     3692.91    228.95 o
  -7   7   1    18107.48    18250.48    548.04 o
  -6   7   1    22233.71    22211.19    319.67 o
  -5   7   1      942.71      983.61    129.52 o
  -4   7   1     1425.41     1507.44    105.07 o
  -3   7   1      399.99      257.73    167.41 o
  -2   7   1     4971.46     5354.55    241.28 o
  -1   7   1      134.77      202.14    122.47 o
   0   7   1    19588.58    19707.39    388.69 o
   1   7   1     3366.91     3370.19     87.38 o
   2   7   1     7466.78     7424.22    231.72 o
   3   7   1     9689.01     9629.44    238.82 o
   4   7   1    45715.16    46606.59    635.43 o
   5   7   1      143.60      150.24    259.33 o
   6   7   1    13316.87    13461.18    479.36 o
   7   7   1     1725.51     1719.39    357.66 o
   8   7   1      735.74     1299.74    815.38 o
 -14   8   1     5483.02     5572.61    450.43 o
 -13   8   1       46.93       40.28    382.69 o
 -12   8   1     5340.77     5261.64    356.88 o
 -11   8   1      674.51      600.74    210.23 o
 -10   8   1     5569.71     5605.73    244.12 o
  -9   8   1     2656.63     2653.60    226.55 o
  -8   8   1     1828.85     1961.62    217.94 o
  -7   8   1     8456.63     8579.51    215.16 o
  -6   8   1    14737.79    14378.97    229.52 o
  -5   8   1    23402.01    23572.57    287.09 o
  -4   8   1    11886.41    12071.64    248.29 o
  -3   8   1    16487.44    16155.15    485.70 o
  -2   8   1    34061.19    32432.07    281.19 o
  -1   8   1    39829.71    38447.01    679.82 o
   0   8   1     1371.66     1327.23    105.01 o
   1   8   1      409.16      375.41    166.15 o
   2   8   1     4211.87     3915.77    215.87 o
   3   8   1     7122.31     7105.20    336.40 o
   4   8   1     2567.13     2515.20    309.92 o
   5   8   1    21775.30    23153.63    809.39 o
   6   8   1     4129.88     4248.49    384.36 o
   7   8   1     4178.97     4926.63    800.41 o
 -14   9   1     3298.57     3443.34    726.20 o
 -13   9   1     9045.50     8752.33    455.26 o
 -12   9   1     2795.06     2579.33    251.37 o
 -11   9   1    12821.26    12527.15    308.22 o
 -10   9   1     7132.47     7070.91    271.19 o
  -9   9   1     2804.52     2842.23    202.77 o
  -8   9   1     3234.39     3261.12    204.66 o
  -7   9   1     3386.30     3626.99    212.75 o
  -6   9   1     5364.77     5341.00    185.06 o
  -5   9   1    18175.05    17932.55    351.24 o
  -4   9   1    17258.02    16621.32    243.43 o
  -3   9   1    13012.16    12366.74    292.93 o
  -2   9   1    32105.34    31458.53    421.85 o
  -1   9   1     6762.63     6611.82    148.37 o
   0   9   1    41425.78    39828.58    446.87 o
   1   9   1     3004.50     2833.01    207.29 o
   2   9   1      618.09      704.51    207.20 o
   3   9   1     1062.22     1003.48    230.80 o
   4   9   1      868.59      872.23    294.03 o
   5   9   1     2088.77     1896.78    323.77 o
   6   9   1        6.19      225.65    709.67 o
 -14  10   1      434.22      -42.96    611.72 o
 -13  10   1     1329.27     1538.91    330.98 o
 -12  10   1     1255.66     1260.86    233.08 o
 -11  10   1       98.51      269.09    226.14 o
 -10  10   1    25725.13    27005.31    632.67 o
  -9  10   1    26801.73    27526.40    673.91 o
  -8  10   1     7177.41     7543.51    319.90 o
  -7  10   1    24518.96    24950.63    589.85 o
  -6  10   1     3015.78     2916.96    225.43 o
  -5  10   1     8260.19     7998.78    218.55 o
  -4  10   1     2654.99     2598.97    225.63 o
  -3  10   1     6619.42     6351.23    220.34 o
  -2  10   1     2108.91     1923.27    165.71 o
  -1  10   1     2156.65     1851.49    249.53 o
   0  10   1      130.55      121.37    201.49 o
   1  10   1     2452.05     2706.03    235.94 o
   2  10   1      926.49     1072.73    237.69 o
   3  10   1     1848.17     1562.59    309.16 o
   4  10   1     5652.94     5768.32    375.32 o
   5  10   1    11829.25    11029.95    813.34 o
 -13  11   1     1564.42     1705.80    408.37 o
 -12  11   1      818.98      539.77    264.02 o
 -11  11   1       72.67      181.70    266.62 o
 -10  11   1     1053.14      970.19    267.57 o
  -9  11   1     2809.52     2969.71    264.33 o
  -8  11   1    15613.98    14879.22    332.93 o
  -7  11   1     1390.70     1180.02    255.26 o
  -6  11   1      189.11      281.13    226.54 o
  -5  11   1     7445.09     7342.14    225.50 o
  -4  11   1     3244.69     3255.17    225.82 o
  -3  11   1    13315.19    13084.44    277.07 o
  -2  11   1     1175.98     1048.45    214.16 o
  -1  11   1    20534.59    20676.32    413.51 o
   0  11   1    15668.73    15684.09    299.28 o
   1  11   1      109.98      202.26    272.26 o
   2  11   1      886.97      788.12    304.21 o
   3  11   1      612.40      749.09    421.95 o
 -13  12   1     5482.84     5938.75    503.41 o
 -12  12   1      158.88      192.85    279.22 o
 -11  12   1     1350.01     1611.30    270.94 o
 -10  12   1    16652.02    16835.56    420.43 o
  -9  12   1      101.74      332.85    282.27 o
  -8  12   1    15625.91    15720.55    360.61 o
  -7  12   1      683.71      338.36    233.25 o
  -6  12   1     8778.33     8583.97    249.22 o
  -5  12   1     6774.69     6679.02    268.70 o
  -4  12   1     3979.85     3909.87    226.06 o
  -3  12   1     1291.87     1317.69    215.72 o
  -2  12   1     1024.99      932.26    221.88 o
  -1  12   1      896.24     1001.29    233.70 o
   0  12   1     9229.13     9396.79    346.94 o
   1  12   1     5494.96     5042.62    320.66 o
 -11  13   1      132.15      -44.23    336.95 o
 -10  13   1     2413.50     2550.70    305.25 o
  -9  13   1    18691.84    19476.82    709.41 o
  -8  13   1     3663.31     3873.02    270.83 o
  -7  13   1     8005.55     7820.70    258.30 o
  -6  13   1     1080.40      894.25    242.95 o
  -5  13   1    14727.01    14233.69    318.67 o
  -4  13   1     4356.59     4187.37    242.53 o
  -3  13   1     3339.31     3358.87    254.30 o
  -2  13   1     1432.70     1237.17    252.10 o
  -1  13   1     1446.06     1766.37    323.65 o
   0  13   1     1615.10     1968.56    432.43 o
 -11  14   1      144.00      302.85    521.74 o
 -10  14   1     3517.54     3796.88    359.33 o
  -9  14   1      563.22      739.75    271.17 o
  -8  14   1      249.19      191.15    324.06 o
  -7  14   1      625.93      606.18    259.90 o
  -6  14   1      526.30      566.92    257.01 o
  -5  14   1      150.84      433.30    264.16 o
  -4  14   1    12815.57    13556.38    312.14 o
  -3  14   1     6271.14     5996.21    352.75 o
  -2  14   1     3245.19     3514.42    427.82 o
  -8  15   1     1343.81     1477.75    626.94 o
  -7  15   1     1965.87     2280.08    417.78 o
  -6  15   1        2.82       36.60    382.91 o
  -5  15   1      859.18     1014.42    410.86 o
   3 -15   2     2388.35     2651.14    595.47 o
   4 -15   2       28.13      269.13    349.64 o
   5 -15   2     3065.85     3106.39    309.16 o
   6 -15   2     1982.90     2048.94    271.79 o
   7 -15   2     7448.79     7704.30    330.30 o
   8 -15   2     2210.69     2197.14    298.95 o
   9 -15   2      783.83      156.33    578.43 o
   1 -14   2      227.95      339.65    347.04 o
   2 -14   2      870.98      742.10    325.85 o
   3 -14   2     5058.54     5092.42    329.49 o
   4 -14   2    15151.64    15009.51    331.02 o
   5 -14   2       27.05      179.60    256.60 o
   6 -14   2    19461.89    19283.57    359.68 o
   7 -14   2      490.22      352.97    246.17 o
   8 -14   2    13511.05    13387.56    391.15 o
   9 -14   2     6532.06     6904.13    360.09 o
  10 -14   2       97.99      199.36    379.81 o
  11 -14   2      237.91        1.21    545.53 o
  12 -14   2      452.25      739.90    503.30 o
  -1 -13   2    19903.77    19569.75    795.39 o
   0 -13   2       56.78       51.38    377.85 o
   1 -13   2    11908.86    11059.25    359.85 o
   2 -13   2     1323.86     1412.61    314.48 o
   3 -13   2     5670.48     5939.27    261.51 o
   4 -13   2     1849.09     2045.71    236.78 o
   5 -13   2     5134.85     5207.67    265.41 o
   6 -13   2     2050.47     1999.13    219.53 o
   7 -13   2     1687.60     1490.23    253.81 o
   8 -13   2       91.73      281.84    288.89 o
   9 -13   2    10979.14    10886.40    343.64 o
  10 -13   2     2030.89     2039.95    285.49 o
  11 -13   2     6308.28     6122.29    339.45 o
  12 -13   2      310.79      343.64    305.54 o
  13 -13   2     6547.22     7013.43    538.84 o
  -3 -12   2     1481.94      714.00    737.87 o
  -2 -12   2     2617.58     2475.11    286.51 o
  -1 -12   2     2734.52     2925.49    303.96 o
   0 -12   2    18498.29    19109.00    403.45 o
   1 -12   2     1812.73     1845.49    218.72 o
   2 -12   2     7289.88     7152.69    255.78 o
   3 -12   2      502.22      609.56    182.20 o
   4 -12   2    20045.89    19460.32    356.74 o
   5 -12   2      491.14      556.65    194.60 o
   6 -12   2     3885.61     3899.66    245.26 o
   7 -12   2     1121.75     1343.49    269.65 o
   8 -12   2     5426.52     5347.91    300.53 o
   9 -12   2      783.55      874.65    270.31 o
  10 -12   2     2400.59     2402.03    284.29 o
  11 -12   2     6055.74     6510.74    328.13 o
  12 -12   2       83.38      442.25    409.25 o
  -4 -11   2       79.90      228.42    456.78 o
  -3 -11   2      393.87      233.06    292.41 o
  -2 -11   2     3850.25     3805.29    314.84 o
  -1 -11   2     4784.91     4619.67    289.77 o
   0 -11   2      867.19      762.29    188.74 o
   1 -11   2       12.99       38.57    189.87 o
   2 -11   2     3351.82     3599.25    181.20 o
   3 -11   2      426.60      439.64    237.49 o
   4 -11   2     2540.76     2614.52    261.78 o
   5 -11   2    15249.06    15073.45    283.77 o
   6 -11   2     1473.45     1405.91    213.87 o
   7 -11   2     3459.43     3731.95    266.06 o
   8 -11   2     2689.69     2530.57    265.27 o
   9 -11   2    11508.21    11452.20    326.88 o
  10 -11   2     1324.75     1289.21    255.67 o
  11 -11   2     5824.05     5606.53    311.10 o
  12 -11   2     3397.65     3735.32    284.56 o
  13 -11   2    12956.79    14329.29    508.93 o
  -5 -10   2      196.83      266.62    351.23 o
  -4 -10   2      398.35      348.09    316.40 o
  -3 -10   2     1477.20     1321.70    234.78 o
  -2 -10   2     1199.89     1384.33    268.75 o
  -1 -10   2    12591.56    12227.61    323.45 o
   0 -10   2    18908.08    18974.42    349.68 o
   1 -10   2     1114.42     1136.78    158.46 o
   2 -10   2     3873.15     3959.52    170.89 o
   3 -10   2    16743.15    16222.00    323.08 o
   4 -10   2    20592.25    19565.57    339.66 o
   5 -10   2     2604.19     2759.90    218.72 o
   6 -10   2     3579.46     3259.77    202.80 o
   7 -10   2     1948.13     1972.15    240.90 o
   8 -10   2     3068.34     3278.82    245.82 o
   9 -10   2    13361.53    13311.99    317.47 o
  10 -10   2    20841.29    20523.18    366.89 o
  11 -10   2      168.74      399.73    238.31 o
  12 -10   2    13468.41    13579.76    337.34 o
  13 -10   2      348.26      294.59    398.55 o
  -6  -9   2    11026.17    11642.43    504.27 o
  -5  -9   2     6643.02     6599.35    445.09 o
  -4  -9   2      859.80      587.60    233.32 o
  -3  -9   2       99.15      112.23    246.07 o
  -2  -9   2     6985.97     6904.10    280.08 o
  -1  -9   2     1485.73     1679.22    136.80 o
   0  -9   2     1096.72      973.73    172.29 o
   1  -9   2     1685.88     1780.69    108.52 o
   2  -9   2     3405.66     3549.83    221.85 o
   3  -9   2     6963.33     6596.25    216.19 o
   4  -9   2    37260.27    36165.18    958.60 o
   5  -9   2    85871.70    80612.97   1288.30 o
   6  -9   2       17.19      129.12    278.57 o
   7  -9   2    28793.11    28999.49    528.69 o
   8  -9   2       69.75        8.81    238.52 o
   9  -9   2     7581.72     7478.00    259.81 o
  10  -9   2     5229.29     5339.40    262.23 o
  11  -9   2     5507.29     5561.98    252.84 o
  12  -9   2     5046.11     4822.36    378.18 o
  13  -9   2       45.09      232.87    637.62 o
  14  -9   2     1242.01     1282.38    487.20 o
  -7  -8   2      425.54      430.00    355.69 o
  -6  -8   2        7.82       48.22    289.70 o
  -5  -8   2     6446.97     6398.38    254.62 o
  -4  -8   2     6047.48     5962.84    210.43 o
  -3  -8   2    13310.72    13296.51    241.84 o
  -2  -8   2     7717.09     7930.86    233.49 o
  -1  -8   2    38168.39    38646.98    305.77 o
   0  -8   2    57172.92    54829.05    342.55 o
   1  -8   2     2952.31     2867.74    129.52 o
   2  -8   2     1230.02     1344.14    226.18 o
   3  -8   2      236.21      299.65    246.76 o
   4  -8   2     5472.88     5768.95    197.69 o
   5  -8   2      919.62      991.38    174.54 o
   6  -8   2    31930.79    31563.79    335.87 o
   7  -8   2     6544.35     6745.99    244.41 o
   8  -8   2      938.51     1036.99    210.16 o
   9  -8   2     1389.07     1473.26    229.14 o
  10  -8   2    10603.24    10779.38    319.35 o
  11  -8   2     2048.18     2068.91    209.62 o
  12  -8   2     3722.37     3788.75    334.49 o
  13  -8   2     3282.18     3869.05    349.91 o
  14  -8   2     4996.73     5332.72    359.53 o
  -8  -7   2     6709.64     6163.40    334.13 o
  -7  -7   2      760.20      642.43    305.80 o
  -6  -7   2     4978.56     4949.29    336.18 o
  -5  -7   2    12509.51    12225.51    268.39 o
  -4  -7   2     4635.70     4485.21    216.71 o
  -3  -7   2     4235.51     4333.29    149.07 o
  -2  -7   2     4290.11     4363.22    155.76 o
  -1  -7   2    30567.16    31548.75    279.78 o
   0  -7   2     7503.36     7473.09    115.44 o
   1  -7   2    17815.05    16584.00    196.90 o
   2  -7   2      753.21      666.15    215.31 o
   3  -7   2      862.93      957.12    196.43 o
   4  -7   2    72687.88    68575.47   1666.55 o
   5  -7   2    12305.75    11698.32    377.32 o
   6  -7   2     9401.82     9246.03    486.07 o
   7  -7   2      991.89     1163.45    183.07 o
   8  -7   2    10357.95    10251.20    198.71 o
   9  -7   2     7922.54     8017.14    221.86 o
  10  -7   2      167.60      103.85    174.86 o
  11  -7   2     6021.38     6094.52    321.48 o
  12  -7   2       54.12       88.37    294.65 o
  13  -7   2      925.69     1008.30    299.25 o
  14  -7   2     2026.15     2221.25    329.93 o
  -9  -6   2     9194.21     9976.99    447.48 o
  -8  -6   2     4832.35     4962.19    469.35 o
  -7  -6   2     4580.30     4653.58    332.79 o
  -6  -6   2     5301.55     5136.81    319.59 o
  -5  -6   2     4520.74     4539.07    214.63 o
  -4  -6   2     2188.83     1802.24    134.63 o
  -3  -6   2     2740.18     2880.70    143.81 o
  -2  -6   2    19754.35    20664.45    268.16 o
  -1  -6   2    77885.55    75177.45    584.68 o
   0  -6   2     4497.48     4411.52    100.28 o
   1  -6   2      791.99      782.41    173.85 o
   2  -6   2     1927.95     2281.69    206.87 o
   3  -6   2     1756.02     2372.09    203.01 o
   4  -6   2      264.12      338.73    152.98 o
   5  -6   2    39550.16    39716.18   1007.20 o
   6  -6   2    41505.09    42633.90    585.96 o
   7  -6   2     4057.66     4018.36    154.98 o
   8  -6   2    11024.90    11296.14    179.78 o
   9  -6   2    24183.51    24301.75    442.90 o
  10  -6   2    15260.04    15066.71    343.31 o
  11  -6   2     1814.10     1981.94    280.03 o
  12  -6   2     2351.44     2101.44    305.19 o
  13  -6   2      608.26      678.28    265.24 o
  14  -6   2      997.59      940.70    381.59 o
 -10  -5   2     1133.73      842.67    600.46 o
  -9  -5   2     2124.65     1906.96    278.30 o
  -8  -5   2     1092.10     1200.37    246.19 o
  -7  -5   2     4655.93     4444.14    249.90 o
  -6  -5   2    16753.09    16438.46    239.34 o
  -5  -5   2     5080.30     4968.93    131.20 o
  -4  -5   2     6866.65     6818.82    211.38 o
  -3  -5   2     1253.89     1152.14    103.65 o
  -2  -5   2    53954.09    56699.85    656.58 o
  -1  -5   2      554.24      707.89     77.95 o
   0  -5   2    83588.95    80973.30    550.16 o
   1  -5   2    44547.17    46690.92   3637.24 o
   2  -5   2     3300.22     3552.68    133.94 o
   3  -5   2      330.63      472.47    113.59 o
   4  -5   2    21872.61    21451.39    705.23 o
   5  -5   2    10726.42    10393.31    170.28 o
   6  -5   2       79.66       44.79    117.87 o
   7  -5   2     3127.00     3163.76    128.06 o
   8  -5   2     2121.88     2292.08    161.42 o
   9  -5   2     2895.81     2882.23    163.26 o
  10  -5   2    12721.34    13397.59    363.53 o
  11  -5   2    32560.70    33277.76    454.82 o
  12  -5   2      104.45       81.21    342.72 o
  13  -5   2     4188.36     3876.19    298.85 o
  14  -5   2      168.08       64.92    392.26 o
 -10  -4   2     3756.21     3777.60    321.03 o
  -9  -4   2    20065.53    20005.97    471.25 o
  -8  -4   2      995.96      885.22    253.09 o
  -7  -4   2    31066.07    30408.45    362.25 o
  -6  -4   2      131.20      208.48    142.06 o
  -5  -4   2    33030.27    31929.04    536.58 o
  -4  -4   2    15229.66    15371.13    194.34 o
  -3  -4   2       49.73       97.31     89.94 o
  -2  -4   2     4347.03     4266.81     91.40 o
  -1  -4   2     2637.23     2765.18     71.59 o
   0  -4   2      910.54     1079.32     72.34 o
   1  -4   2    37457.46    37432.43    303.39 o
   2  -4   2     1100.55     1060.24    100.71 o
   3  -4   2     2989.31     3269.41    110.71 o
   4  -4   2     1404.16     1767.02     95.55 o
   5  -4   2   110309.95   108203.61   1557.27 o
   6  -4   2    53183.90    51460.81    284.49 o
   7  -4   2      266.63      320.26    114.97 o
   8  -4   2       75.91       26.97    110.01 o
   9  -4   2     2663.20     2755.89    157.69 o
  10  -4   2     1612.56     1534.04    217.91 o
  11  -4   2     1500.88     1449.19    251.27 o
  12  -4   2     6693.93     6659.07    304.36 o
  13  -4   2     4015.28     4022.27    297.54 o
  14  -4   2       72.56      -53.54    562.27 o
 -11  -3   2       14.67      289.32    297.57 o
 -10  -3   2      889.45      906.19    271.45 o
  -9  -3   2     3811.57     3771.49    318.21 o
  -8  -3   2    12243.58    11812.96    483.95 o
  -7  -3   2     4923.68     4967.48    192.53 o
  -6  -3   2     6776.63     6447.12    135.00 o
  -5  -3   2      706.43      693.40    118.11 o
  -4  -3   2    38332.63    38238.98    969.44 o
  -3  -3   2     2560.13     2643.59     89.01 o
  -2  -3   2    39209.14    41942.14    613.62 o
  -1  -3   2     7984.96     8026.67     64.39 o
   0  -3   2    48476.78    49152.94    591.12 o
   1  -3   2    30744.10    30645.61    465.80 o
   2  -3   2     5395.44     5524.32     84.29 o
   3  -3   2    46128.15    45396.66    551.85 o
   4  -3   2      821.12      783.76     62.52 o
   5  -3   2    23331.28    24756.24    393.74 o
   6  -3   2      180.39      282.69     89.81 o
   7  -3   2     5737.67     5526.91    109.03 o
   8  -3   2       91.02      130.73     75.95 o
   9  -3   2     2722.75     2724.26    197.62 o
  10  -3   2    36984.41    36848.54    637.47 o
  11  -3   2     3628.23     3467.50    272.61 o
  12  -3   2    11357.08    10858.98    326.17 o
  13  -3   2     1759.73     1456.36    303.03 o
 -12  -2   2      243.45      422.74    651.97 o
 -11  -2   2     3706.75     3370.49    293.84 o
 -10  -2   2     1643.97     1348.79    257.33 o
  -9  -2   2    10765.07    10121.97    291.51 o
  -8  -2   2     1556.21     1541.53    237.38 o
  -7  -2   2     2339.20     2270.40    100.03 o
  -6  -2   2     3072.27     3051.24     88.69 o
  -5  -2   2     4115.47     4025.88    111.58 o
  -4  -2   2      367.67      332.49     79.61 o
  -3  -2   2    32774.65    32114.07    618.52 o
  -2  -2   2    52560.99    54205.02    503.95 o
  -1  -2   2     2352.31     2719.00     49.19 o
   0  -2   2     1085.93     1082.82     40.19 o
   1  -2   2    14117.14    15067.25    227.94 o
   2  -2   2       49.71      102.85     49.19 o
   3  -2   2    29040.36    32118.49    520.10 o
   4  -2   2    13011.94    12688.03    136.97 o
   5  -2   2   113193.75   111795.02   2416.52 o
   6  -2   2     8576.46     8148.66    143.06 o
   7  -2   2     7146.98     6288.48    293.91 o
   8  -2   2      425.47      324.34    195.04 o
   9  -2   2       45.05      181.38    231.70 o
  10  -2   2        0.44       86.11    207.87 o
  11  -2   2    13098.79    13112.32    277.11 o
  12  -2   2     5968.52     6591.11    279.48 o
  13  -2   2     1246.60     1298.95    280.72 o
 -12  -1   2      278.30      484.16    291.44 o
 -11  -1   2      336.28      276.21    221.39 o
 -10  -1   2      818.57      881.88    212.05 o
  -9  -1   2     2363.43     2254.39    225.70 o
  -8  -1   2    20986.73    19905.04    655.10 o
  -7  -1   2      325.32      324.43    200.29 o
  -6  -1   2     8846.68     8314.51    193.09 o
  -5  -1   2     8942.49     8597.74    186.30 o
  -4  -1   2    28286.24    27849.36    645.99 o
  -3  -1   2    14021.63    14721.86    231.58 o
  -2  -1   2    37678.39    38616.14    473.90 o
  -1  -1   2    27881.74    28541.54    170.18 o
   0  -1   2    93535.13    90663.83    825.71 o
   1  -1   2    60192.57    60113.88    450.69 o
   2  -1   2    26016.09    26336.70    162.76 o
   3  -1   2     4949.79     5072.57     77.59 o
   4  -1   2    27649.15    27794.50    380.79 o
   5  -1   2       82.79      128.75    102.59 o
   6  -1   2    88058.16    85027.09    549.15 o
   7  -1   2    15036.83    14130.51    198.33 o
   8  -1   2     5969.95     5603.72    179.10 o
   9  -1   2        2.84       25.66    218.78 o
  10  -1   2     9999.40     9988.19    285.97 o
  11  -1   2       14.35       48.85    275.91 o
  12  -1   2      334.23      377.24    234.88 o
  13  -1   2       51.56      188.43    372.72 o
 -13   0   2     4857.51     4936.44    655.84 o
 -12   0   2     1564.95     1662.99    274.16 o
 -11   0   2      908.15      898.78    208.50 o
 -10   0   2    14109.60    14232.44    290.11 o
  -9   0   2     5520.99     5074.89    221.38 o
  -8   0   2     2484.76     2496.58    155.42 o
  -7   0   2     1486.63     1500.87     63.90 o
  -6   0   2      546.26      662.65     62.34 o
  -5   0   2     2138.17     2007.98     57.64 o
  -4   0   2    88522.79    90009.49   1147.29 o
  -3   0   2    62140.47    62521.06    550.41 o
  -2   0   2     8173.96     8924.55     62.75 o
  -1   0   2    94560.54    94095.56    467.24 o
   0   0   2     1182.40     1402.87     31.26 o
   1   0   2   103283.95    97825.59    866.75 o
   2   0   2      113.47      248.14     42.81 o
   3   0   2     7504.79     7844.62    182.95 o
   4   0   2    13549.74    13482.58    183.92 o
   5   0   2     1363.99     1250.35    101.75 o
   6   0   2      195.87      215.81    118.15 o
   7   0   2     3511.63     3568.33    117.98 o
   8   0   2     4720.98     4641.48    183.49 o
   9   0   2     6704.29     6617.73    250.14 o
  10   0   2        3.85       43.01    341.76 o
  11   0   2     7546.81     8256.84    355.85 o
  12   0   2     3114.03     3135.37    353.57 o
 -13   1   2      512.70      577.51    274.65 o
 -12   1   2      364.70      623.32    263.25 o
 -11   1   2     5771.52     5723.35    231.85 o
 -10   1   2     5294.36     5015.03    204.64 o
  -9   1   2    37945.79    37342.57    550.19 o
  -8   1   2    49403.25    50157.23    703.05 o
  -7   1   2     3553.94     3827.29    108.39 o
  -6   1   2    34716.02    34860.52    428.89 o
  -5   1   2      137.89      211.75     61.54 o
  -4   1   2     7061.89     7055.74    162.53 o
  -3   1   2       41.96       90.03     55.23 o
  -2   1   2    36899.15    36340.79    351.34 o
  -1   1   2    18230.58    18303.73    107.71 o
   0   1   2       24.14       81.19     27.88 o
   1   1   2     1726.93     1741.11     50.99 o
   2   1   2    30009.86    31267.36    416.27 o
   3   1   2      162.46      232.14     49.74 o
   4   1   2    19246.05    18758.44    158.02 o
   5   1   2     3936.46     3795.37    118.27 o
   6   1   2    30147.34    29555.89    341.47 o
   7   1   2      283.68      316.19    110.37 o
   8   1   2      208.61      185.19    162.49 o
   9   1   2     3700.19     3870.47    386.99 o
  10   1   2     2587.46     2654.14    295.24 o
  11   1   2      720.78      803.03    289.19 o
  12   1   2      410.27      433.55    679.36 o
 -13   2   2     6478.61     6663.27    387.94 o
 -12   2   2        9.54       62.78    304.09 o
 -11   2   2        6.54      115.27    338.53 o
 -10   2   2     1682.85     1737.86    202.28 o
  -9   2   2     8307.81     8756.79    154.52 o
  -8   2   2     2348.80     2346.99    120.17 o
  -7   2   2    37497.25    36132.88    726.73 o
  -6   2   2     1204.00     1164.15     79.12 o
  -5   2   2     1183.93     1363.04     75.00 o
  -4   2   2    12798.79    12854.73    231.00 o
  -3   2   2    33696.58    33952.49    328.57 o
  -2   2   2    12958.02    13461.63    126.28 o
  -1   2   2    30047.02    31521.74    190.29 o
   0   2   2    33624.18    35012.35    351.62 o
   1   2   2    11891.44    11873.97    132.66 o
   2   2   2       26.05       87.25     61.05 o
   3   2   2     4880.85     4937.56     85.46 o
   4   2   2     8435.15     8136.64    182.53 o
   5   2   2      198.13      230.94     60.33 o
   6   2   2     2490.60     2320.26    116.15 o
   7   2   2     5069.94     5111.35    161.97 o
   8   2   2     4837.26     4853.70    202.60 o
   9   2   2     8938.99     8446.02    336.68 o
  10   2   2     4469.36     4403.23    331.13 o
  11   2   2    18278.28    19181.56    619.99 o
 -14   3   2     4206.94     3635.51    705.50 o
 -13   3   2     2767.74     2653.89    359.19 o
 -12   3   2     6561.35     6549.91    271.36 o
 -11   3   2      265.70      180.89    259.46 o
 -10   3   2      891.10     1011.82    231.37 o
  -9   3   2    27570.30    27972.81    463.15 o
  -8   3   2      819.20      773.23     62.94 o
  -7   3   2     9613.40     9902.11    172.78 o
  -6   3   2     2993.72     3218.13    103.63 o
  -5   3   2    11145.23    11624.86    195.94 o
  -4   3   2     4937.48     5296.75    114.34 o
  -3   3   2     2070.36     1950.42     67.32 o
  -2   3   2    30008.70    30305.57    401.75 o
  -1   3   2    48379.74    51656.06    791.50 o
   0   3   2      281.81      357.98     70.14 o
   1   3   2    34909.92    35264.31    548.42 o
   2   3   2    30783.42    30831.05    456.20 o
   3   3   2    25047.37    24475.37    352.22 o
   4   3   2    38372.90    38763.02    433.33 o
   5   3   2    12315.68    12023.36    238.71 o
   6   3   2    18418.18    17799.59    365.18 o
   7   3   2    10583.81    10466.27    243.66 o
   8   3   2     1127.17     1188.70    280.02 o
   9   3   2       70.12       76.34    310.98 o
  10   3   2     6378.94     6062.64    370.46 o
  11   3   2      344.62      593.10    757.09 o
 -14   4   2     5139.17     5213.54    545.61 o
 -13   4   2      116.82      189.09    321.26 o
 -12   4   2      597.48      544.94    260.65 o
 -11   4   2      783.05      753.17    248.39 o
 -10   4   2     3342.05     3297.83    163.25 o
  -9   4   2       43.35       41.47     72.04 o
  -8   4   2    56664.15    56700.20   1488.35 o
  -7   4   2    26526.35    26764.26    431.74 o
  -6   4   2    14234.25    14895.47    474.92 o
  -5   4   2     4835.76     5507.67    131.49 o
  -4   4   2    41486.52    41171.94    377.90 o
  -3   4   2    22967.67    23639.82    461.87 o
  -2   4   2    15740.04    17042.77    241.21 o
  -1   4   2     5660.41     6273.78    146.84 o
   0   4   2      674.99      849.12     74.49 o
   1   4   2    11574.82    11806.82    137.20 o
   2   4   2    47311.59    46540.66   1018.32 o
   3   4   2    59142.29    59628.08    628.88 o
   4   4   2     2082.24     1857.55    141.34 o
   5   4   2    30919.63    30480.61    381.69 o
   6   4   2      450.96      499.95    165.00 o
   7   4   2     7119.36     7240.98    223.71 o
   8   4   2       79.87       75.88    272.42 o
   9   4   2       84.31      142.87    319.55 o
  10   4   2     3160.46     3381.06    734.11 o
 -14   5   2       17.53      221.82    362.70 o
 -13   5   2    18464.17    19885.28    905.74 o
 -12   5   2     5804.61     5938.28    328.21 o
 -11   5   2     1790.87     1996.19    267.86 o
 -10   5   2      335.36      332.34    165.47 o
  -9   5   2     3672.82     3890.59    185.39 o
  -8   5   2      227.07      296.87    174.47 o
  -7   5   2      756.84      826.99    178.22 o
  -6   5   2     2201.78     2236.94    130.66 o
  -5   5   2    13753.61    14362.54    455.94 o
  -4   5   2     2971.59     3174.27    116.35 o
  -3   5   2    89006.36    89236.60   1214.73 o
  -2   5   2    90384.29    86130.89    956.75 o
  -1   5   2     2390.54     2322.66    119.46 o
   0   5   2     4684.82     4775.32    114.54 o
   1   5   2     1103.41      959.08    107.45 o
   2   5   2     1766.06     1815.97    137.35 o
   3   5   2     1555.46     1645.13    148.48 o
   4   5   2     1967.69     2085.25    183.75 o
   5   5   2     9123.80     9144.32    334.50 o
   6   5   2      245.20      316.10    243.52 o
   7   5   2      341.66      174.97    303.94 o
   8   5   2     1343.07     1268.20    405.01 o
   9   5   2      873.23     1065.69    415.20 o
 -14   6   2      126.88      252.73    524.30 o
 -13   6   2        1.90       19.07    362.13 o
 -12   6   2    13323.30    12920.61    750.40 o
 -11   6   2     1187.87     1148.02    193.35 o
 -10   6   2    15636.43    16477.17    710.82 o
  -9   6   2       76.01       47.46    191.49 o
  -8   6   2    45946.49    44175.40   1300.91 o
  -7   6   2    18106.73    18067.73    374.78 o
  -6   6   2      110.51      108.65    120.04 o
  -5   6   2       31.33       -5.67    142.41 o
  -4   6   2     1054.63      961.06    117.34 o
  -3   6   2     6555.68     6793.61    176.81 o
  -2   6   2       60.11      141.55     87.09 o
  -1   6   2     9452.77     8764.40    158.75 o
   0   6   2     1838.30     1808.12     80.36 o
   1   6   2     2783.68     2669.95    131.41 o
   2   6   2    25479.43    25207.26    269.22 o
   3   6   2     3288.80     3153.80    163.98 o
   4   6   2    17711.41    17397.88    463.66 o
   5   6   2     2484.34     2477.08    199.27 o
   6   6   2    12079.54    12349.00    369.60 o
   7   6   2     7890.59     7764.26    379.40 o
   8   6   2      251.12      248.08    424.81 o
 -14   7   2       41.43      194.81    463.45 o
 -13   7   2     3423.24     3868.48    378.11 o
 -12   7   2      356.83      326.17    362.60 o
 -11   7   2     3191.13     3277.78    227.53 o
 -10   7   2     6371.21     6206.05    247.34 o
  -9   7   2     2124.32     2121.60    220.38 o
  -8   7   2     1867.25     1793.70    187.30 o
  -7   7   2     8597.71     8781.72    172.81 o
  -6   7   2     3525.05     3574.45    136.76 o
  -5   7   2     1494.44     1440.12    145.11 o
  -4   7   2    18812.80    17779.17    285.04 o
  -3   7   2    95811.86    91957.61   1703.82 o
  -2   7   2     5561.35     5339.59    178.68 o
  -1   7   2    31408.86    30767.35    475.05 o
   0   7   2     4572.14     4313.56    131.09 o
   1   7   2     2634.49     2867.18    166.27 o
   2   7   2     7523.66     7481.34    227.12 o
   3   7   2     6295.77     6262.24    226.01 o
   4   7   2     3095.74     3127.03    211.39 o
   5   7   2      407.55      457.81    297.64 o
   6   7   2     1655.67     1404.01    316.14 o
   7   7   2     7780.69     8245.79   1079.43 o
 -14   8   2     1051.02     1372.27    340.27 o
 -13   8   2      347.31      580.39    358.60 o
 -12   8   2     5885.49     6160.40    404.03 o
 -11   8   2     2663.68     2976.41    242.13 o
 -10   8   2     1952.66     1894.05    201.80 o
  -9   8   2    12122.59    12238.36    256.19 o
  -8   8   2    34484.64    34667.33    793.85 o
  -7   8   2      661.62      735.22    138.73 o
  -6   8   2     2862.02     2768.27    179.12 o
  -5   8   2     1282.74     1386.26    180.77 o
  -4   8   2     4853.35     4704.60    174.39 o
  -3   8   2     1869.75     1725.96    222.75 o
  -2   8   2    44498.68    42868.67    312.70 o
  -1   8   2    12051.36    11717.22    288.53 o
   0   8   2     8346.17     8406.84    139.50 o
   1   8   2      194.79      190.63    164.29 o
   2   8   2    20253.21    20560.72    285.92 o
   3   8   2     5346.95     5647.02    231.32 o
   4   8   2     4835.70     4875.55    308.54 o
   5   8   2     1470.79     1551.75    324.18 o
   6   8   2      203.90      150.69    328.98 o
 -14   9   2     3847.42     4052.16    478.95 o
 -13   9   2     4476.30     4879.80    331.38 o
 -12   9   2     5051.41     5314.81    253.79 o
 -11   9   2     5867.69     6521.12    253.42 o
 -10   9   2     2747.60     2500.52    213.95 o
  -9   9   2    20711.06    21324.15    499.04 o
  -8   9   2     1794.21     2009.35    202.31 o
  -7   9   2    43358.93    41696.64    785.43 o
  -6   9   2     3392.28     3257.50    209.26 o
  -5   9   2     3010.35     2748.47    186.18 o
  -4   9   2      516.59      402.46    175.10 o
  -3   9   2    14691.67    13933.93    257.55 o
  -2   9   2       33.43      146.56    174.33 o
  -1   9   2       53.31      131.26    122.28 o
   0   9   2       41.34       44.59    179.87 o
   1   9   2     1968.90     2094.87    197.66 o
   2   9   2        4.32      117.06    232.54 o
   3   9   2    11794.83    12235.18    299.08 o
   4   9   2    10532.45    10258.09    385.83 o
   5   9   2      978.64      790.66    355.40 o
 -14  10   2    12307.68    13674.08    760.65 o
 -13  10   2      169.91      326.91    410.84 o
 -12  10   2     6197.28     6744.35    266.22 o
 -11  10   2      564.62      559.71    219.13 o
 -10  10   2     1539.01     1716.51    227.94 o
  -9  10   2     3125.15     3286.50    221.92 o
  -8  10   2        9.70      123.51    228.73 o
  -7  10   2     1848.67     1870.28    234.83 o
  -6  10   2     9542.36     9522.76    433.80 o
  -5  10   2      527.39      367.47    181.68 o
  -4  10   2    10205.04     9916.11    255.81 o
  -3  10   2      684.12      702.31    173.13 o
  -2  10   2    28194.73    28769.32    389.54 o
  -1  10   2     4356.54     4445.49    192.57 o
   0  10   2     2452.92     2623.76    190.05 o
   1  10   2     1493.85     1486.48    225.10 o
   2  10   2     2935.07     3024.20    243.31 o
   3  10   2      952.49     1242.99    319.50 o
   4  10   2     1441.65     1507.40    359.81 o
 -13  11   2      575.31      528.56    295.51 o
 -12  11   2      909.95     1041.77    273.73 o
 -11  11   2     9085.33     9796.57    328.24 o
 -10  11   2     2602.61     2739.97    260.72 o
  -9  11   2     4601.04     5026.59    296.62 o
  -8  11   2     3593.90     3858.45    265.33 o
  -7  11   2     7983.33     7937.83    273.58 o
  -6  11   2      392.25      379.43    191.95 o
  -5  11   2       17.74       80.84    226.10 o
  -4  11   2     4126.24     4192.78    200.83 o
  -3  11   2      515.58      653.25    206.66 o
  -2  11   2      436.66      590.23    206.12 o
  -1  11   2     1181.16     1086.32    211.78 o
   0  11   2      555.79      668.97    221.83 o
   1  11   2     2337.47     2188.37    288.72 o
   2  11   2     5074.07     5637.13    446.37 o
   3  11   2    19278.52    19846.91    878.62 o
 -13  12   2     2755.20     2511.29    466.83 o
 -12  12   2      367.46      676.00    304.76 o
 -11  12   2      203.26      401.04    331.97 o
 -10  12   2     3360.72     3495.83    310.65 o
  -9  12   2      624.25      912.17    284.45 o
  -8  12   2       75.96       74.78    355.90 o
  -7  12   2     4385.69     4460.78    258.84 o
  -6  12   2     2492.10     2619.59    237.57 o
  -5  12   2     7779.04     7821.86    290.85 o
  -4  12   2    13149.96    12970.65    269.60 o
  -3  12   2    14435.22    14751.75    309.61 o
  -2  12   2    32624.88    32350.62    384.02 o
  -1  12   2      906.01     1012.17    239.81 o
   0  12   2     1487.90     1838.58    311.90 o
   1  12   2     1200.26      885.54    312.25 o
 -12  13   2     9083.75     9605.85    602.18 o
 -11  13   2     4619.94     4706.41    348.11 o
 -10  13   2     5949.79     6072.96    342.04 o
  -9  13   2     3279.22     3117.59    270.93 o
  -8  13   2     3590.93     3872.13    273.61 o
  -7  13   2    10318.76    10005.53    276.71 o
  -6  13   2     9034.41     8845.42    305.49 o
  -5  13   2     2836.84     3272.40    232.66 o
  -4  13   2     1197.08     1181.73    223.45 o
  -3  13   2    11274.64    11056.85    316.28 o
  -2  13   2      965.24     1159.17    258.73 o
  -1  13   2    12144.13    12103.24    389.51 o
   0  13   2      222.86      134.15    555.35 o
  -9  14   2     2578.11     2714.93    286.41 o
  -8  14   2     8788.28     9011.63    329.31 o
  -7  14   2      757.46      896.03    283.24 o
  -6  14   2     4742.70     4846.75    289.39 o
  -5  14   2       22.28        3.87    295.28 o
  -4  14   2      395.12      483.12    247.38 o
  -3  14   2     4657.09     4850.43    308.50 o
   7 -16   3       92.01        6.73    566.95 o
   2 -15   3      507.71      204.43    626.59 o
   3 -15   3      240.46        8.46    620.12 o
   4 -15   3      249.13      517.84    340.62 o
   5 -15   3     3504.05     3198.54    303.54 o
   6 -15   3     4885.54     5163.28    308.09 o
   7 -15   3     7062.95     7435.67    333.69 o
   8 -15   3      770.76      704.72    291.60 o
   9 -15   3      327.60      284.09    324.57 o
  10 -15   3     6773.80     6945.87    620.33 o
   0 -14   3     1448.46     1118.48    600.39 o
   1 -14   3     6991.38     7414.42    418.45 o
   2 -14   3     4517.74     4694.79    362.30 o
   3 -14   3      678.08      666.80    316.83 o
   4 -14   3        4.46       55.19    231.17 o
   5 -14   3     4798.79     5089.41    286.68 o
   6 -14   3     2131.63     2291.09    271.39 o
   7 -14   3     2093.70     2250.04    235.99 o
   8 -14   3      995.04      790.85    289.65 o
   9 -14   3     4838.59     4641.44    330.82 o
  10 -14   3     4999.85     4890.76    512.82 o
  11 -14   3     7398.88     7522.52    350.41 o
  12 -14   3    19257.17    20038.92    759.05 o
  -1 -13   3      170.57      179.75    315.17 o
   0 -13   3      142.21      261.60    308.31 o
   1 -13   3      599.52      553.17    293.01 o
   2 -13   3    16614.79    16874.60    398.59 o
   3 -13   3     7923.89     8429.53    224.37 o
   4 -13   3    16641.85    16570.40    314.83 o
   5 -13   3    11110.98    11112.79    296.82 o
   6 -13   3     7861.61     8199.67    287.28 o
   7 -13   3    18403.88    17612.35    625.17 o
   8 -13   3     2310.67     2325.49    284.36 o
   9 -13   3     2073.26     2194.51    309.99 o
  10 -13   3      244.73      244.12    281.77 o
  11 -13   3     2103.06     2207.11    293.47 o
  12 -13   3      345.78      163.03    302.46 o
  -3 -12   3    16533.68    15328.93    818.13 o
  -2 -12   3     3880.29     4440.54    496.70 o
  -1 -12   3     6301.46     6384.34    337.56 o
   0 -12   3     2990.25     2986.97    304.69 o
   1 -12   3     1456.49     1714.47    292.69 o
   2 -12   3     1539.29     1979.08    182.65 o
   3 -12   3     8456.47     8617.38    215.65 o
   4 -12   3     8902.15     8692.35    403.11 o
   5 -12   3        5.86      184.61    204.42 o
   6 -12   3     5528.78     5485.17    250.05 o
   7 -12   3     1393.42     1494.51    252.46 o
   8 -12   3     4785.82     4792.94    282.30 o
   9 -12   3     1931.91     1850.83    275.15 o
  10 -12   3      598.31      681.97    274.91 o
  11 -12   3    12768.46    13171.30    454.01 o
  12 -12   3     4018.83     4426.57    310.40 o
  -4 -11   3     1175.31      876.67    345.97 o
  -3 -11   3      384.56      248.35    294.75 o
  -2 -11   3    10789.45    10960.45    348.11 o
  -1 -11   3    10172.15     9737.86    351.40 o
   0 -11   3      910.76      985.64    188.93 o
   1 -11   3       31.93      137.69    154.64 o
   2 -11   3     5237.57     5391.79    192.89 o
   3 -11   3       51.47      162.82    213.25 o
   4 -11   3     6885.46     6743.31    238.14 o
   5 -11   3     4992.93     4922.84    241.89 o
   6 -11   3    33392.30    33095.78    488.78 o
   7 -11   3     5496.22     5729.04    302.01 o
   8 -11   3      224.58      169.12    239.84 o
   9 -11   3     1678.83     1499.75    244.21 o
  10 -11   3     2532.23     2173.04    242.32 o
  11 -11   3       53.80       98.13    352.40 o
  12 -11   3     4069.75     4072.05    282.86 o
  13 -11   3     5716.42     5529.60    417.51 o
  -6 -10   3      482.16       86.61    776.30 o
  -5 -10   3      438.02      381.02    397.77 o
  -4 -10   3     4203.36     4118.21    334.31 o
  -3 -10   3     7985.93     7995.71    316.75 o
  -2 -10   3     4330.50     4399.23    272.24 o
  -1 -10   3     5236.57     5459.60    222.82 o
   0 -10   3     2049.06     2049.10    148.76 o
   1 -10   3     7854.98     7845.90    184.43 o
   2 -10   3    12589.90    12021.50    337.75 o
   3 -10   3    24086.33    23179.32    415.70 o
   4 -10   3     1466.05     1994.84    254.95 o
   5 -10   3    20170.51    20670.23    297.26 o
   6 -10   3     1397.16     1665.20    262.57 o
   7 -10   3    26494.66    26396.80    378.86 o
   8 -10   3     6122.41     6153.60    256.76 o
   9 -10   3     3478.46     3573.81    254.86 o
  10 -10   3      298.15      420.35    242.10 o
  11 -10   3     8122.57     7971.27    295.37 o
  12 -10   3     2868.37     3360.93    373.20 o
  13 -10   3      275.62      422.04    391.30 o
  -7  -9   3      198.30      221.10    780.46 o
  -6  -9   3       50.58      157.34    325.51 o
  -5  -9   3     1322.61     1018.21    283.24 o
  -4  -9   3     1288.07      980.50    234.24 o
  -3  -9   3    12215.84    12349.29    321.46 o
  -2  -9   3    62429.51    62345.86   1120.79 o
  -1  -9   3      247.30      274.75    118.12 o
   0  -9   3    31816.68    31130.17    464.05 o
   1  -9   3     1247.85     1031.00    102.76 o
   2  -9   3    15470.36    15048.70    257.91 o
   3  -9   3     7306.09     7366.51    468.43 o
   4  -9   3      413.63      590.98    275.59 o
   5  -9   3     7372.58     7315.67    289.68 o
   6  -9   3       60.04      129.57    209.33 o
   7  -9   3     1221.58     1428.05    227.15 o
   8  -9   3    25500.77    26656.12    357.97 o
   9  -9   3     4641.07     4615.61    253.91 o
  10  -9   3     7265.55     6920.76    273.06 o
  11  -9   3     4805.57     4544.60    262.51 o
  12  -9   3     7956.05     8035.84    731.97 o
  13  -9   3     6106.97     6663.15    443.91 o
  14  -9   3       70.84       79.36    562.07 o
  -7  -8   3    19819.96    20839.90    510.74 o
  -6  -8   3      420.66      385.76    293.36 o
  -5  -8   3     3030.80     2892.27    245.39 o
  -4  -8   3       17.83      134.17    202.51 o
  -3  -8   3      408.48      577.85    144.75 o
  -2  -8   3      519.10      637.90    152.54 o
  -1  -8   3    23893.23    22967.82    349.91 o
   0  -8   3     4610.09     4513.60    157.98 o
   1  -8   3     3380.55     3585.40    165.34 o
   2  -8   3     4478.10     4622.63    430.81 o
   3  -8   3    63236.55    61711.83    465.45 o
   4  -8   3     8820.29     8597.92    248.31 o
   5  -8   3    10535.97    10768.23    383.96 o
   6  -8   3      406.33      345.90    241.22 o
   7  -8   3     4440.54     4313.69    226.33 o
   8  -8   3      810.91      797.05    213.58 o
   9  -8   3     2310.54     2212.13    195.64 o
  10  -8   3    27174.35    26594.50    667.59 o
  11  -8   3     2084.60     2019.80    205.46 o
  12  -8   3      547.72      432.47    288.52 o
  13  -8   3       61.54      259.77    302.51 o
  14  -8   3       39.46       55.86    419.98 o
  -8  -7   3     5761.12     5496.56    310.42 o
  -7  -7   3     1737.75     1801.82    277.63 o
  -6  -7   3    12525.37    12312.10    379.79 o
  -5  -7   3     1026.46     1017.54    184.60 o
  -4  -7   3     5582.37     5569.92    189.69 o
  -3  -7   3    11165.02    10967.96    173.35 o
  -2  -7   3    23767.35    23579.33    232.43 o
  -1  -7   3     2833.21     3061.33    114.52 o
   0  -7   3      467.77      620.84    123.71 o
   1  -7   3     2467.26     2780.59    160.37 o
   2  -7   3     1252.19     1351.06     96.77 o
   3  -7   3      807.46     1089.33    191.10 o
   4  -7   3    12879.14    12131.13    223.48 o
   5  -7   3    19030.22    18973.86    574.13 o
   6  -7   3     1652.06     1542.85    235.64 o
   7  -7   3     5272.19     5362.45    173.27 o
   8  -7   3    13981.13    14253.43    329.33 o
   9  -7   3     5556.54     5774.76    217.96 o
  10  -7   3    19073.76    19458.45    311.56 o
  11  -7   3     3483.64     3550.46    280.39 o
  12  -7   3    23025.27    24273.12    730.94 o
  13  -7   3     3737.34     4047.47    302.57 o
  14  -7   3       95.61      211.04    385.85 o
  -9  -6   3       28.22      152.86    319.60 o
  -8  -6   3     7639.63     7433.59    267.63 o
  -7  -6   3     1768.73     1916.13    249.80 o
  -6  -6   3      350.44      303.07    247.37 o
  -5  -6   3     1316.63     1221.79    250.84 o
  -4  -6   3      162.91      224.97    138.67 o
  -3  -6   3     2885.69     2947.89    119.77 o
  -2  -6   3     7268.36     7137.78    164.62 o
  -1  -6   3    35906.94    35687.21    407.22 o
   0  -6   3       24.70      148.03     86.72 o
   1  -6   3     2666.92     2854.46    130.17 o
   2  -6   3    47435.27    46352.20    378.58 o
   3  -6   3    44104.66    41891.38   2370.84 o
   4  -6   3    13673.62    14075.79   1019.96 o
   5  -6   3    36410.86    37868.53    585.78 o
   6  -6   3     1051.61     1001.39    152.14 o
   7  -6   3    21685.42    21787.69    293.75 o
   8  -6   3    13399.28    13634.26    433.45 o
   9  -6   3    23562.61    23596.33    333.20 o
  10  -6   3      926.58     1054.27    169.93 o
  11  -6   3     9551.43    10219.65    343.33 o
  12  -6   3      253.38       85.44    263.31 o
  13  -6   3     7362.68     7595.12    321.69 o
  14  -6   3     1367.00     1356.62    400.25 o
 -10  -5   3     2266.93     2150.18    270.93 o
  -9  -5   3     2714.72     2732.43    297.58 o
  -8  -5   3     3369.30     3354.21    272.76 o
  -7  -5   3    13164.92    12913.45    352.67 o
  -6  -5   3     4267.79     4141.64    233.21 o
  -5  -5   3     4862.72     4789.65    106.64 o
  -4  -5   3     1379.95     1489.35    128.05 o
  -3  -5   3    37811.63    37754.61    425.73 o
  -2  -5   3    25944.15    26811.79    562.25 o
  -1  -5   3      506.61      660.15     74.37 o
   0  -5   3      279.03      331.07     76.70 o
   1  -5   3     4368.12     4582.84    109.02 o
   2  -5   3     1816.85     2143.43    113.43 o
   3  -5   3    38632.24    37717.78    605.59 o
   4  -5   3   126600.18   125084.80   1686.88 o
   5  -5   3     1465.37     1525.14    136.98 o
   6  -5   3    34429.04    33740.25    355.76 o
   7  -5   3       67.92       66.94    281.48 o
   8  -5   3     9701.51     9991.83    202.01 o
   9  -5   3       42.25       75.50    148.58 o
  10  -5   3       86.79      249.58    344.52 o
  11  -5   3     3056.76     3068.44    263.70 o
  12  -5   3     1278.01     1396.48    266.74 o
  13  -5   3        7.88       24.17    426.67 o
  14  -5   3     1969.01     1849.63    415.49 o
 -11  -4   3      295.27       96.20    424.89 o
 -10  -4   3     2282.92     1914.37    276.65 o
  -9  -4   3      608.14      557.83    255.44 o
  -8  -4   3     3395.33     3078.65    245.40 o
  -7  -4   3     2024.94     1951.91    218.38 o
  -6  -4   3    11840.20    11389.80    270.76 o
  -5  -4   3     2971.69     2763.18    165.25 o
  -4  -4   3    25441.88    26273.84    536.44 o
  -3  -4   3    18765.49    19554.88    338.47 o
  -2  -4   3    57451.80    56358.96    394.76 o
  -1  -4   3   102617.45    98764.56   1004.73 o
   0  -4   3     5372.03     6121.43    128.79 o
   1  -4   3    21789.67    23953.37    304.43 o
   2  -4   3     1775.60     1985.77    102.96 o
   3  -4   3     2625.82     3041.29    104.08 o
   4  -4   3      644.14      897.62    101.63 o
   5  -4   3    13120.56    12902.57    162.62 o
   6  -4   3    19819.20    19562.39    221.17 o
   7  -4   3       21.83        8.99    125.06 o
   8  -4   3     3530.50     3509.77    156.18 o
   9  -4   3    17965.91    17911.75    342.81 o
  10  -4   3        4.06        4.15    240.74 o
  11  -4   3     5740.19     5545.43    282.89 o
  12  -4   3      748.57      637.90    264.02 o
  13  -4   3     2887.21     3048.64    302.72 o
 -11  -3   3    14896.05    15376.30    427.16 o
 -10  -3   3     1984.88     1766.32    273.14 o
  -9  -3   3    20209.37    19852.65    349.46 o
  -8  -3   3     7180.66     6825.75    310.59 o
  -7  -3   3     6818.39     6473.56    247.37 o
  -6  -3   3    18669.02    18365.65    312.69 o
  -5  -3   3     6112.37     5970.80    152.17 o
  -4  -3   3     6507.49     6236.45    120.11 o
  -3  -3   3      144.08      170.93     89.35 o
  -2  -3   3    17278.22    18377.91    125.11 o
  -1  -3   3      206.82      302.14     52.08 o
   0  -3   3    71931.02    73464.55    482.38 o
   1  -3   3     3774.88     4250.42    119.37 o
   2  -3   3      775.17      755.20     78.55 o
   3  -3   3    59964.72    60813.07    735.47 o
   4  -3   3    30277.31    30228.12    405.33 o
   5  -3   3     6782.59     7144.57    119.46 o
   6  -3   3     9900.30    10560.94    178.17 o
   7  -3   3    10764.92    10698.74    173.86 o
   8  -3   3     2209.38     2152.46     99.68 o
   9  -3   3     2503.62     2552.25    198.83 o
  10  -3   3      238.30      470.07    199.46 o
  11  -3   3     3504.18     3588.40    243.69 o
  12  -3   3      812.00      919.18    266.17 o
  13  -3   3     2191.11     2231.12    303.59 o
 -12  -2   3       23.72      -67.22    425.36 o
 -11  -2   3        1.25       46.17    234.03 o
 -10  -2   3    10631.65    10919.09    353.71 o
  -9  -2   3    16157.24    15376.34    522.95 o
  -8  -2   3      410.04      431.13    223.19 o
  -7  -2   3     8292.46     7679.98    308.09 o
  -6  -2   3     6675.05     6589.30    128.50 o
  -5  -2   3     2186.54     2118.12     99.26 o
  -4  -2   3     7479.48     7870.87    109.62 o
  -3  -2   3     1594.87     1611.80     70.68 o
  -2  -2   3    61255.12    62745.77    685.89 o
  -1  -2   3     5064.13     5074.56     57.50 o
   0  -2   3     6401.77     6811.56     64.48 o
   1  -2   3     1703.29     1783.32     49.93 o
   2  -2   3    16849.33    17769.20    168.41 o
   3  -2   3     1339.40     1569.93     65.69 o
   4  -2   3     8726.01     8513.42    130.11 o
   5  -2   3     9282.55     8762.89    164.15 o
   6  -2   3     2225.20     2279.13     90.22 o
   7  -2   3     2851.48     2534.31    186.95 o
   8  -2   3    29514.21    28335.30    461.58 o
   9  -2   3    22336.46    22008.17    438.92 o
  10  -2   3     7129.20     7055.91    274.45 o
  11  -2   3    13857.42    14163.38    295.93 o
  12  -2   3      228.13      314.96    218.46 o
  13  -2   3     2549.04     3154.71    401.52 o
 -12  -1   3      509.07      596.82    278.65 o
 -11  -1   3     2130.56     2253.15    211.67 o
 -10  -1   3     2368.05     2262.72    199.60 o
  -9  -1   3    11955.22    11632.37    259.99 o
  -8  -1   3     8385.47     8555.08    254.40 o
  -7  -1   3    21747.60    21006.20    481.22 o
  -6  -1   3    11325.28    10849.44    323.13 o
  -5  -1   3      928.28      640.46     83.60 o
  -4  -1   3     2506.43     2437.66     85.49 o
  -3  -1   3    28435.70    29646.78    326.81 o
  -2  -1   3     3412.87     3688.63     52.78 o
  -1  -1   3   100129.88    99192.48    397.28 o
   0  -1   3    24303.56    24669.65    185.02 o
   1  -1   3    65583.44    67907.41    846.41 o
   2  -1   3    11046.89    11588.12    113.07 o
   3  -1   3    60098.26    58445.30    320.02 o
   4  -1   3    32173.23    31058.23    327.06 o
   5  -1   3     1011.41     1050.96     58.15 o
   6  -1   3     3763.48     3998.29    142.42 o
   7  -1   3      177.22      223.83    147.02 o
   8  -1   3      624.01      602.20    203.21 o
   9  -1   3    10496.44    10718.93    341.40 o
  10  -1   3    25330.52    25538.73    647.17 o
  11  -1   3      783.86      922.00    260.71 o
  12  -1   3     4082.45     4094.81    273.34 o
 -13   0   3      164.91      143.08    582.96 o
 -12   0   3      291.83      325.33    243.55 o
 -11   0   3     3126.95     3243.31    247.15 o
 -10   0   3    23112.36    23981.55    436.54 o
  -9   0   3       66.01      115.38    177.82 o
  -8   0   3    29985.04    29023.88    515.66 o
  -7   0   3       71.78      133.47     57.22 o
  -6   0   3    54921.36    53480.25    278.01 o
  -5   0   3    16835.09    16390.61    147.59 o
  -4   0   3    14210.17    14474.73    170.96 o
  -3   0   3       56.86       91.58     47.72 o
  -2   0   3    19605.63    20105.55    174.59 o
  -1   0   3    17882.55    18046.14    145.02 o
   0   0   3    51046.82    50882.61    320.65 o
   1   0   3     6391.13     6616.92     54.66 o
   2   0   3    23603.36    24154.57    186.02 o
   3   0   3    20302.18    21225.72    331.84 o
   4   0   3    53469.93    52367.63    682.40 o
   5   0   3    46259.67    44303.77    458.65 o
   6   0   3       78.47      146.75    126.59 o
   7   0   3     1158.92     1283.05    174.17 o
   8   0   3     6365.07     6418.50    201.71 o
   9   0   3       46.54      116.66    269.82 o
  10   0   3     6396.77     6688.14    267.65 o
  11   0   3      451.91      330.65    338.76 o
  12   0   3     3542.33     4024.87    790.92 o
 -13   1   3     6359.76     6321.66    391.29 o
 -12   1   3       52.01      192.15    271.10 o
 -11   1   3     3628.30     3770.67    252.79 o
 -10   1   3      427.68      491.26    169.83 o
  -9   1   3     2469.39     2506.84    178.40 o
  -8   1   3     5395.46     5410.44    116.28 o
  -7   1   3     1609.57     1674.43     86.13 o
  -6   1   3     2359.53     2358.56     82.52 o
  -5   1   3    32374.40    31539.79    425.87 o
  -4   1   3    11258.92    11140.05    121.00 o
  -3   1   3    65446.93    67686.34    497.96 o
  -2   1   3     6580.15     6854.61     68.67 o
  -1   1   3    71097.41    72621.23    416.88 o
   0   1   3    11627.75    12225.86    146.33 o
   1   1   3    15716.76    16269.53    212.23 o
   2   1   3    25402.88    25542.79    369.71 o
   3   1   3    11545.50    11082.83    191.54 o
   4   1   3    14344.99    14706.02    166.38 o
   5   1   3     3939.85     4010.09    133.90 o
   6   1   3     1904.11     1860.05    141.76 o
   7   1   3      643.49      615.59    144.19 o
   8   1   3      176.96       43.87    181.85 o
   9   1   3    16557.98    16220.77    467.37 o
  10   1   3     5800.77     5973.98    505.31 o
  11   1   3     5721.35     5826.86    407.48 o
 -14   2   3     6043.19     5219.19    675.53 o
 -13   2   3      524.77      523.80    310.69 o
 -12   2   3     3057.16     3080.30    302.75 o
 -11   2   3     2321.63     2487.09    224.15 o
 -10   2   3    24544.92    26066.76    426.13 o
  -9   2   3       61.81      104.40    138.82 o
  -8   2   3     9264.74     9082.81    262.54 o
  -7   2   3      401.96      450.60     82.12 o
  -6   2   3     1368.40     1491.43     86.98 o
  -5   2   3     2286.57     2551.08     85.86 o
  -4   2   3    10341.37    10243.99    170.12 o
  -3   2   3   106879.70   109197.66   1294.49 o
  -2   2   3        6.79       57.50     53.47 o
  -1   2   3       18.69       78.10     56.43 o
   0   2   3     3705.51     4381.71     61.48 o
   1   2   3      988.74     1218.19     71.84 o
   2   2   3    17479.69    17974.70    264.33 o
   3   2   3     6439.96     6475.90     87.13 o
   4   2   3   114630.23   109320.85   1374.13 o
   5   2   3    13986.51    13760.77    225.19 o
   6   2   3    12050.87    11909.89    159.59 o
   7   2   3      185.99      219.41    146.57 o
   8   2   3     2452.39     2510.64    205.78 o
   9   2   3      201.41       93.27    268.93 o
  10   2   3      616.07      642.63    327.44 o
  11   2   3     1733.55     2051.88    779.87 o
 -14   3   3     1127.19      922.13    617.17 o
 -13   3   3       13.83      -39.81    335.68 o
 -12   3   3      707.71      531.06    351.78 o
 -11   3   3      527.33      487.09    247.23 o
 -10   3   3      578.30      617.29    146.48 o
  -9   3   3    11721.52    10718.74    459.01 o
  -8   3   3     6292.15     6219.35    145.42 o
  -7   3   3      114.88      140.56    111.20 o
  -6   3   3    14904.46    14644.86    295.41 o
  -5   3   3    58474.27    58535.88    536.45 o
  -4   3   3    13565.99    14604.82    206.23 o
  -3   3   3    37994.68    38897.98    793.36 o
  -2   3   3    15497.81    16134.06    292.44 o
  -1   3   3    97119.45    99769.25   1753.35 o
   0   3   3    31153.37    32438.96    464.53 o
   1   3   3     1863.26     1906.73     77.07 o
   2   3   3     3035.16     3497.13     95.42 o
   3   3   3     9165.81     9104.75    201.29 o
   4   3   3     2302.68     2464.84     77.90 o
   5   3   3    23141.20    22665.35    372.22 o
   6   3   3     6282.06     6440.45    182.88 o
   7   3   3     9840.35     9758.04    246.60 o
   8   3   3      187.49      288.09    280.20 o
   9   3   3    17517.36    17835.03    564.81 o
  10   3   3     2072.31     2100.30    356.41 o
 -14   4   3     5474.80     5355.89    494.12 o
 -13   4   3      314.39      373.98    393.64 o
 -12   4   3      140.39      256.04    344.51 o
 -11   4   3    19855.39    20700.68    761.40 o
 -10   4   3    10672.92    11144.95    457.56 o
  -9   4   3    10643.06    10718.08    173.88 o
  -8   4   3    17406.54    17497.12    206.61 o
  -7   4   3     1240.19     1226.84    168.12 o
  -6   4   3     3330.73     3010.23    146.88 o
  -5   4   3    41970.37    41790.38   1055.42 o
  -4   4   3    43346.71    42017.78    862.33 o
  -3   4   3      694.64      878.64     75.14 o
  -2   4   3    57469.67    58722.85    743.12 o
  -1   4   3     1326.13     1667.89     83.74 o
   0   4   3    42430.23    41826.93    559.46 o
   1   4   3     7047.26     7022.62    122.33 o
   2   4   3     7399.24     7750.19    172.39 o
   3   4   3     8233.55     7863.19    284.62 o
   4   4   3    18791.89    18894.06    235.93 o
   5   4   3     1016.91     1022.95    129.40 o
   6   4   3      243.52      221.91    153.16 o
   7   4   3     1583.93     1678.92    220.24 o
   8   4   3     4261.94     4032.78    334.14 o
   9   4   3     2434.48     2512.64    329.53 o
  10   4   3     3422.85     3420.34    684.41 o
 -14   5   3      280.62      374.53    415.32 o
 -13   5   3       47.10      220.18    516.01 o
 -12   5   3     5071.40     5143.15    378.74 o
 -11   5   3     2165.07     2121.84    200.37 o
 -10   5   3    15942.64    15257.63    273.65 o
  -9   5   3    62212.51    61767.07    618.95 o
  -8   5   3      587.09      679.21    184.95 o
  -7   5   3    13440.83    13493.87    219.45 o
  -6   5   3     2480.87     2659.43    122.64 o
  -5   5   3     7698.02     7617.69    249.03 o
  -4   5   3        8.44       30.46     54.65 o
  -3   5   3       37.14      101.61     90.57 o
  -2   5   3    17498.41    17612.17    182.15 o
  -1   5   3      211.80      170.20     91.11 o
   0   5   3     1193.57     1080.69     60.64 o
   1   5   3    20740.79    20310.85    312.36 o
   2   5   3     2462.39     2514.11    151.07 o
   3   5   3    12283.01    12154.01    319.94 o
   4   5   3      261.75      324.60    170.53 o
   5   5   3    16333.24    16950.70    229.96 o
   6   5   3      511.69      574.34    342.17 o
   7   5   3      941.57      898.87    355.78 o
   8   5   3     6518.33     6883.67    441.85 o
 -14   6   3    10166.44    10890.98    513.86 o
 -13   6   3       28.03       16.33    352.42 o
 -12   6   3       58.33       60.77    327.76 o
 -11   6   3      853.41      977.32    202.91 o
 -10   6   3      593.23      534.12    193.48 o
  -9   6   3      352.23      346.00    190.54 o
  -8   6   3    14279.12    13675.51    247.01 o
  -7   6   3     2196.09     2197.27    140.75 o
  -6   6   3       64.68      118.53    118.25 o
  -5   6   3    12658.65    12768.23    355.44 o
  -4   6   3    33284.34    32155.43    313.70 o
  -3   6   3      348.39      389.09    132.88 o
  -2   6   3    14806.77    15128.57    139.04 o
  -1   6   3    12245.24    12055.84    148.16 o
   0   6   3    13896.34    12637.88    324.82 o
   1   6   3     1303.62     1484.43    131.51 o
   2   6   3      116.17      159.11    172.79 o
   3   6   3     9604.59     9366.22    229.28 o
   4   6   3     5387.71     5313.40    215.90 o
   5   6   3      295.03      327.08    211.93 o
   6   6   3      497.42      479.07    358.94 o
   7   6   3     3112.24     2882.73    407.22 o
   8   6   3     6957.83     6623.18    726.12 o
 -14   7   3      335.43      443.84    315.50 o
 -13   7   3     3100.38     3116.49    305.16 o
 -12   7   3     1518.95     1529.46    296.21 o
 -11   7   3      106.93       79.96    192.24 o
 -10   7   3    23923.67    24321.25    529.23 o
  -9   7   3     8190.63     8170.17    231.75 o
  -8   7   3     4463.01     4619.77    197.77 o
  -7   7   3     2196.67     2272.96    141.69 o
  -6   7   3     9972.52    10453.46    251.71 o
  -5   7   3     3128.29     3270.80     91.23 o
  -4   7   3      720.37      783.40    149.33 o
  -3   7   3     2788.25     2836.81    163.28 o
  -2   7   3     1653.88     1652.86     92.65 o
  -1   7   3      841.32      956.64    128.98 o
   0   7   3    26818.60    26273.96    210.76 o
   1   7   3    11331.71    11242.31    200.65 o
   2   7   3    14037.80    13751.20    299.73 o
   3   7   3    24995.12    24881.18    493.78 o
   4   7   3     7351.78     7126.39    310.81 o
   5   7   3    27545.90    27843.78    448.64 o
   6   7   3     2601.31     3121.85    417.63 o
   7   7   3       10.98      -26.17    632.18 o
 -14   8   3      541.86      535.63    447.79 o
 -13   8   3      768.00      797.02    287.11 o
 -12   8   3      673.80      653.06    217.87 o
 -11   8   3      498.10      574.35    198.55 o
 -10   8   3       19.02       44.09    261.18 o
  -9   8   3    10111.34    10380.65    245.50 o
  -8   8   3     3007.26     3131.47    208.84 o
  -7   8   3     5468.15     5565.32    214.53 o
  -6   8   3       45.56      101.98     99.14 o
  -5   8   3    50882.20    47949.66   1402.95 o
  -4   8   3    34037.13    32334.24    311.29 o
  -3   8   3    13023.33    12794.19    207.97 o
  -2   8   3    15825.52    15601.72    179.72 o
  -1   8   3      794.89      859.18    138.01 o
   0   8   3     6283.62     6147.02    159.58 o
   1   8   3    11240.50    11251.00    286.97 o
   2   8   3    19762.91    19498.27    413.00 o
   3   8   3      149.09       78.07    237.00 o
   4   8   3     9794.29     9622.48    347.02 o
   5   8   3       37.08       69.87    348.42 o
   6   8   3     5150.40     5302.66    680.25 o
 -14   9   3     7857.04     7617.78    712.83 o
 -13   9   3     1504.78     1666.95    328.30 o
 -12   9   3     5105.66     5213.10    252.60 o
 -11   9   3      802.83      641.71    210.66 o
 -10   9   3    25867.68    25774.81    625.65 o
  -9   9   3     8864.77     9129.63    301.78 o
  -8   9   3       88.28      142.36    181.90 o
  -7   9   3      567.76      621.10    181.20 o
  -6   9   3     2594.20     2470.98    197.90 o
  -5   9   3     2135.00     2243.65    192.22 o
  -4   9   3    22601.00    22056.31    304.84 o
  -3   9   3    44410.45    44763.81    530.51 o
  -2   9   3       66.40      119.62    141.84 o
  -1   9   3     5830.89     5930.39    163.01 o
   0   9   3     2535.92     2470.67    175.09 o
   1   9   3     2704.14     3016.93    215.19 o
   2   9   3     3335.57     3643.90    224.06 o
   3   9   3       15.24      103.19    354.77 o
   4   9   3     3979.83     4057.71    351.85 o
   5   9   3     1392.31     1271.58    644.38 o
 -14  10   3      972.75     1499.91    646.28 o
 -13  10   3     5463.16     5815.92    385.28 o
 -12  10   3      429.75      458.92    241.53 o
 -11  10   3    14859.50    15360.25    763.36 o
 -10  10   3     4388.75     4624.38    244.10 o
  -9  10   3    16917.99    17696.52    358.48 o
  -8  10   3    13953.94    14357.15    425.84 o
  -7  10   3       82.72      113.21    196.47 o
  -6  10   3       12.76      104.21    206.16 o
  -5  10   3     9733.49     9269.41    238.28 o
  -4  10   3      229.57      186.27    176.14 o
  -3  10   3     1840.60     1862.10    179.33 o
  -2  10   3     1870.64     1858.38    172.75 o
  -1  10   3     2609.88     2677.45    213.29 o
   0  10   3      530.40      690.05    201.40 o
   1  10   3     8440.99     8544.71    319.10 o
   2  10   3     3258.48     3479.54    284.87 o
   3  10   3     3559.20     3370.97    419.44 o
   4  10   3     1165.60     1116.76    608.85 o
 -13  11   3     1164.11     1375.70    354.48 o
 -12  11   3     1814.90     1526.57    302.83 o
 -11  11   3     6196.18     6483.75    388.21 o
 -10  11   3     2319.95     2354.19    267.60 o
  -9  11   3     1014.91      890.30    254.22 o
  -8  11   3      382.84      565.45    224.83 o
  -7  11   3      410.51      505.16    206.91 o
  -6  11   3     1203.65     1311.98    206.63 o
  -5  11   3     2148.67     2242.55    221.20 o
  -4  11   3    27882.97    28445.36    281.38 o
  -3  11   3     5388.90     5278.39    226.83 o
  -2  11   3    16297.14    15561.00    558.59 o
  -1  11   3      512.34      339.53    228.32 o
   0  11   3     7129.93     7276.58    266.23 o
   1  11   3     2312.08     2257.08    297.84 o
   2  11   3        1.06       76.88    410.15 o
 -12  12   3     1909.38     2092.51    314.90 o
 -11  12   3     5652.18     5961.22    329.43 o
 -10  12   3     4142.42     3990.97    319.06 o
  -9  12   3    33944.64    33202.37    617.36 o
  -8  12   3     2372.57     2285.37    257.40 o
  -7  12   3     2529.91     2345.84    261.00 o
  -6  12   3      262.61      366.88    227.01 o
  -5  12   3      331.00      406.86    230.11 o
  -4  12   3      523.09      623.84    208.86 o
  -3  12   3     4412.74     4352.00    227.78 o
  -2  12   3     1369.16     1379.12    250.62 o
  -1  12   3     4716.49     4603.85    272.65 o
   0  12   3       26.05       61.36    288.76 o
   1  12   3    12763.98    12347.77    729.98 o
 -11  13   3      152.55      329.67    329.38 o
 -10  13   3     6313.32     6096.65    311.18 o
  -9  13   3      157.60      231.08    255.23 o
  -8  13   3    15894.75    16075.90    366.30 o
  -7  13   3      462.56      405.31    263.23 o
  -6  13   3     6433.71     6081.22    273.57 o
  -5  13   3        9.18      255.84    221.04 o
  -4  13   3    17284.66    17216.73    314.82 o
  -3  13   3     2901.54     3326.99    276.07 o
  -2  13   3       66.62      103.19    303.73 o
  -1  13   3      140.68       99.92    398.30 o
  -9  14   3     1910.29     1927.27    409.72 o
  -8  14   3      728.62      230.86    446.11 o
  -7  14   3     2128.74     2212.25    333.65 o
  -6  14   3      170.00      378.53    283.49 o
  -5  14   3     4764.32     5018.91    308.71 o
  -4  14   3      193.66      323.24    392.79 o
   8 -16   4     1101.90      973.76    607.48 o
   2 -15   4      589.94      404.10    654.33 o
   3 -15   4     6709.95     6946.99    391.54 o
   4 -15   4     9605.03    10005.91    400.21 o
   5 -15   4       82.59      522.03    414.56 o
   6 -15   4     2422.45     2543.32    287.34 o
   7 -15   4        6.02      153.12    376.00 o
   8 -15   4      428.61      275.21    325.15 o
   9 -15   4     2675.07     2546.46    355.58 o
  10 -15   4     8577.84     8321.27    649.16 o
  11 -15   4     1663.34     1470.20    582.42 o
   0 -14   4      445.39      362.94    402.09 o
   1 -14   4      150.33      235.17    332.94 o
   2 -14   4     2193.47     2143.80    306.73 o
   3 -14   4     5881.45     5820.09    346.74 o
   4 -14   4     5968.30     6214.18    270.77 o
   5 -14   4    26110.58    26699.64    385.92 o
   6 -14   4     2314.49     2173.65    276.02 o
   7 -14   4     5153.36     4928.12    288.64 o
   8 -14   4       11.93       21.56    383.49 o
   9 -14   4     5046.55     5575.12    348.40 o
  10 -14   4      341.11      318.99    303.18 o
  11 -14   4        6.16      159.82    362.91 o
  12 -14   4      745.08      447.14    510.19 o
  -1 -13   4     3048.99     3116.93    330.87 o
   0 -13   4    16335.74    16229.70    409.75 o
   1 -13   4     2206.58     2275.66    306.32 o
   2 -13   4       51.71      263.42    312.15 o
   3 -13   4      114.09      280.59    189.76 o
   4 -13   4      139.85      373.84    213.58 o
   5 -13   4      298.54      506.39    243.51 o
   6 -13   4     4697.36     4528.62    249.99 o
   7 -13   4     1387.58     1410.68    293.23 o
   8 -13   4     2855.20     2909.04    290.11 o
   9 -13   4     1275.80     1259.55    287.61 o
  10 -13   4    16893.12    17544.58    402.17 o
  11 -13   4     2216.13     2201.50    282.88 o
  12 -13   4     1355.86     1564.40    317.75 o
  -3 -12   4     5446.37     5777.29   1029.52 o
  -2 -12   4        2.37       71.47    372.82 o
  -1 -12   4     2552.29     2478.24    288.09 o
   0 -12   4     2705.14     2698.77    293.56 o
   1 -12   4    10169.50    10317.80    262.83 o
   2 -12   4      448.73      617.26    166.43 o
   3 -12   4     4282.02     4276.64    193.44 o
   4 -12   4     6623.87     6517.61    285.21 o
   5 -12   4    16732.99    16574.03    306.83 o
   6 -12   4      105.41      168.59    227.53 o
   7 -12   4      246.62      157.83    275.48 o
   8 -12   4     3764.63     3998.88    304.95 o
   9 -12   4      361.84      757.46    268.61 o
  10 -12   4     1078.32     1192.67    273.23 o
  11 -12   4     1028.99     1020.43    272.47 o
  12 -12   4     1962.65     1963.37    282.36 o
  13 -12   4      145.22      -22.64    521.34 o
  -5 -11   4     2204.69     1105.40    768.53 o
  -4 -11   4     1561.87     1298.42    346.29 o
  -3 -11   4     4858.30     4715.27    324.42 o
  -2 -11   4      231.15      298.80    270.83 o
  -1 -11   4     6889.73     7550.30    319.74 o
   0 -11   4     4964.56     5050.00    210.99 o
   1 -11   4      462.50      358.66    168.39 o
   2 -11   4     1353.52     1412.21    180.14 o
   3 -11   4      818.48      928.19    209.00 o
   4 -11   4     1092.57     1113.22    306.81 o
   5 -11   4      900.53     1012.24    250.84 o
   6 -11   4     6076.03     6085.67    238.13 o
   7 -11   4      880.71      836.42    249.51 o
   8 -11   4     1868.13     1820.97    234.68 o
   9 -11   4    22222.73    22804.73    466.46 o
  10 -11   4    23538.86    23132.47    387.97 o
  11 -11   4      446.62      478.51    254.69 o
  12 -11   4     5775.01     5858.04    300.54 o
  13 -11   4      181.33      110.15    395.50 o
  -6 -10   4     1626.58      945.93    768.65 o
  -5 -10   4      105.74      158.62    332.94 o
  -4 -10   4     4453.37     4611.17    402.55 o
  -3 -10   4     5026.40     5104.21    292.66 o
  -2 -10   4     3274.55     3440.28    260.11 o
  -1 -10   4     1146.69     1156.12    196.23 o
   0 -10   4     8647.84     8807.72    237.80 o
   1 -10   4     4098.05     4134.07    178.22 o
   2 -10   4     7635.81     8104.44    433.99 o
   3 -10   4     1238.67     1264.58    473.81 o
   4 -10   4    27894.11    27191.30   1016.47 o
   5 -10   4    24323.71    23481.05    342.12 o
   6 -10   4     1986.60     1689.02    280.68 o
   7 -10   4      105.79      376.57    230.56 o
   8 -10   4     2001.13     1987.93    228.30 o
   9 -10   4     8763.64     8822.68    300.19 o
  10 -10   4     5695.65     6050.73    271.44 o
  11 -10   4    25349.94    25626.82    893.24 o
  12 -10   4     1058.91     1139.22    319.62 o
  13 -10   4     2369.45     2478.86    395.36 o
  -7  -9   4     4495.28     4331.46    484.71 o
  -6  -9   4      171.41       26.99    299.61 o
  -5  -9   4     8041.45     7788.14    430.50 o
  -4  -9   4      838.03      864.90    245.75 o
  -3  -9   4     3649.49     3822.11    217.81 o
  -2  -9   4        0.92       85.34    152.55 o
  -1  -9   4      862.01      975.24    119.78 o
   0  -9   4    13410.83    13477.30    356.48 o
   1  -9   4    30704.65    30051.57    400.36 o
   2  -9   4    15128.87    15084.10    259.19 o
   3  -9   4    28522.56    28893.78    230.47 o
   4  -9   4    30266.69    30131.17    575.88 o
   5  -9   4    10419.28     9920.93    273.52 o
   6  -9   4    42243.42    40978.28    572.67 o
   7  -9   4      396.06      317.77    314.91 o
   8  -9   4      349.75      410.68    220.83 o
   9  -9   4     8647.27     9123.38    573.01 o
  10  -9   4      105.44      117.67    207.93 o
  11  -9   4      778.66      633.38    217.88 o
  12  -9   4      548.31      483.12    300.27 o
  13  -9   4      331.97      345.03    328.55 o
  14  -9   4      190.43      453.86    392.35 o
  -7  -8   4       18.79      234.75    643.64 o
  -6  -8   4     4827.47     4764.00    284.81 o
  -5  -8   4      225.78      312.46    196.09 o
  -4  -8   4    48086.99    48101.35   1110.79 o
  -3  -8   4    16156.55    16384.83    236.27 o
  -2  -8   4    15894.45    15819.86    247.34 o
  -1  -8   4    20372.97    20396.79    179.19 o
   0  -8   4     1880.04     1975.87    144.40 o
   1  -8   4     5484.97     5506.22    225.43 o
   2  -8   4     2963.35     2959.47    160.94 o
   3  -8   4    10507.46    10107.54    281.94 o
   4  -8   4     6800.42     6322.46    222.31 o
   5  -8   4     1383.41     1510.60    266.70 o
   6  -8   4      832.08      811.42    238.37 o
   7  -8   4     6636.64     6406.71    291.56 o
   8  -8   4     1828.31     1999.31    210.74 o
   9  -8   4     1562.62     1699.45    210.61 o
  10  -8   4    19543.98    19265.21    324.06 o
  11  -8   4    10656.05    10899.13    388.09 o
  12  -8   4      637.66      804.33    293.55 o
  13  -8   4      422.51      487.40    283.87 o
  14  -8   4     3151.37     3547.05    458.93 o
  -9  -7   4    10397.88     8987.27    683.59 o
  -8  -7   4     2655.71     2408.93    301.17 o
  -7  -7   4     1965.14     1756.04    259.44 o
  -6  -7   4      229.81      220.57    267.59 o
  -5  -7   4     1287.53     1361.74    242.26 o
  -4  -7   4       50.65       24.71    181.35 o
  -3  -7   4     6367.89     6549.18    197.42 o
  -2  -7   4    17925.82    17440.63    260.96 o
  -1  -7   4     1574.85     1761.36     97.13 o
   0  -7   4      356.36      467.89    119.67 o
   1  -7   4    18245.53    17367.52    296.09 o
   2  -7   4     1753.82     1768.13    127.24 o
   3  -7   4    14982.51    14321.03    336.91 o
   4  -7   4       20.36      190.43    174.08 o
   5  -7   4    54577.08    50878.94   2068.77 o
   6  -7   4    11958.93    11779.71    261.06 o
   7  -7   4     1475.86     1487.50    195.87 o
   8  -7   4     1812.51     1785.13    124.02 o
   9  -7   4      239.42      236.17    173.84 o
  10  -7   4       98.17      199.06    174.31 o
  11  -7   4     1028.11     1100.91    276.56 o
  12  -7   4     1204.86     1181.40    269.25 o
  13  -7   4     1025.79      853.52    282.20 o
  14  -7   4      889.93      738.50    395.50 o
  -9  -6   4      721.67      721.78    294.15 o
  -8  -6   4     7582.87     7956.94    271.61 o
  -7  -6   4     2747.79     2778.63    229.06 o
  -6  -6   4      361.08      367.18    195.13 o
  -5  -6   4     6926.48     6656.72    291.30 o
  -4  -6   4    20955.60    21038.57    229.06 o
  -3  -6   4      454.78      435.55    151.00 o
  -2  -6   4    27889.50    28250.93    581.76 o
  -1  -6   4      678.43      727.13     79.96 o
   0  -6   4    16417.51    15987.66    162.07 o
   1  -6   4    10241.57    10293.22    174.74 o
   2  -6   4    13594.43    13466.85    739.52 o
   3  -6   4     3407.86     3317.06    193.03 o
   4  -6   4     9078.52     9050.33    298.70 o
   5  -6   4       95.00       70.49    140.93 o
   6  -6   4    40761.21    38991.81    714.28 o
   7  -6   4     5597.70     5673.28    236.21 o
   8  -6   4    27008.71    25642.56    359.57 o
   9  -6   4     2151.86     2236.15    184.79 o
  10  -6   4    23363.26    23673.29    476.37 o
  11  -6   4    14415.69    14789.32    369.50 o
  12  -6   4      144.58      155.85    265.65 o
  13  -6   4       35.56       20.55    322.82 o
  14  -6   4      950.94     1044.35    396.61 o
 -10  -5   4     9000.93     9207.08    311.29 o
  -9  -5   4     5324.59     5573.98    261.90 o
  -8  -5   4     1493.24     1365.95    222.02 o
  -7  -5   4      824.80      732.45    201.53 o
  -6  -5   4     3477.31     3239.95    195.93 o
  -5  -5   4      592.38      567.60    126.81 o
  -4  -5   4     6061.72     6126.28    129.01 o
  -3  -5   4    58787.44    58709.20    890.00 o
  -2  -5   4     5441.16     5445.70    111.65 o
  -1  -5   4    41386.55    42850.80    628.69 o
   0  -5   4       65.23      104.76     70.39 o
   1  -5   4    96910.98    96712.15   1386.70 o
   2  -5   4     5749.54     5972.80    211.60 o
   3  -5   4    11006.40    11489.29    192.79 o
   4  -5   4      602.04      651.22    132.29 o
   5  -5   4     6142.21     5885.17    130.63 o
   6  -5   4     6969.24     6585.50    215.61 o
   7  -5   4    28564.19    28708.00    685.74 o
   8  -5   4    10797.54    10452.42    203.52 o
   9  -5   4     8399.37     8643.02    196.20 o
  10  -5   4    10352.80     9246.94    350.56 o
  11  -5   4     4696.88     4532.31    277.22 o
  12  -5   4     9665.55     9599.91    414.91 o
  13  -5   4       42.29       67.47    310.58 o
  14  -5   4      544.66      601.38    390.40 o
 -11  -4   4     3868.79     3944.87    344.17 o
 -10  -4   4     6212.62     6181.75    271.36 o
  -9  -4   4    10525.56    10085.67    279.60 o
  -8  -4   4    31114.46    29956.23    744.02 o
  -7  -4   4     1330.43     1272.48    216.88 o
  -6  -4   4    11138.48    10572.63    383.69 o
  -5  -4   4     3661.80     3609.82    114.35 o
  -4  -4   4    11473.89    11154.87    170.45 o
  -3  -4   4      391.72      392.72     70.16 o
  -2  -4   4     3809.90     3643.74    123.85 o
  -1  -4   4      954.74      906.48     64.40 o
   0  -4   4      879.07      965.75     72.98 o
   1  -4   4       65.43      188.79     85.05 o
   2  -4   4    99243.95    97146.73    614.44 o
   3  -4   4    20964.10    20535.34    269.89 o
   4  -4   4    16802.50    17169.28    349.95 o
   5  -4   4     1827.25     1910.12    109.02 o
   6  -4   4     3566.94     3617.52    128.89 o
   7  -4   4      927.02      880.36    196.94 o
   8  -4   4      764.79      747.78    136.35 o
   9  -4   4    17565.31    17406.08    365.08 o
  10  -4   4     7634.03     7705.64    269.81 o
  11  -4   4      125.04       70.93    276.51 o
  12  -4   4      657.36      595.46    279.66 o
  13  -4   4      130.48      202.73    364.91 o
 -11  -3   4      445.25      428.54    241.96 o
 -10  -3   4       27.66      164.96    263.83 o
  -9  -3   4     1484.19     1368.86    245.11 o
  -8  -3   4      580.81      456.08    212.17 o
  -7  -3   4     8320.26     8310.56    310.21 o
  -6  -3   4        4.38       93.15    136.23 o
  -5  -3   4    21762.96    21953.65    197.30 o
  -4  -3   4     6856.24     6803.75    122.85 o
  -3  -3   4    81086.76    77722.00    746.51 o
  -2  -3   4     5086.84     5041.85     78.76 o
  -1  -3   4      211.56      354.51     62.42 o
   0  -3   4       91.29      134.95     64.04 o
   1  -3   4     1691.82     1882.01     67.97 o
   2  -3   4    27602.46    28712.87    268.55 o
   3  -3   4     1055.76     1036.33     79.23 o
   4  -3   4    21400.73    21230.78    358.48 o
   5  -3   4     3125.36     3058.56    106.17 o
   6  -3   4     8126.39     8311.27    111.64 o
   7  -3   4    16005.08    15068.61    251.49 o
   8  -3   4      920.97      920.38     75.69 o
   9  -3   4    23456.63    22718.89    374.00 o
  10  -3   4      300.52      166.74    190.35 o
  11  -3   4    24593.40    24593.69    330.20 o
  12  -3   4     3100.35     3409.46    288.61 o
  13  -3   4     1443.19     1175.79    382.83 o
 -12  -2   4     2678.44     2590.02    274.78 o
 -11  -2   4      797.74      702.38    240.03 o
 -10  -2   4      979.98      909.41    226.84 o
  -9  -2   4     5833.27     5884.16    290.54 o
  -8  -2   4    10860.79    10542.12    234.94 o
  -7  -2   4      127.07      197.43    130.24 o
  -6  -2   4     3506.14     3544.70    130.81 o
  -5  -2   4     4170.97     3946.55     81.77 o
  -4  -2   4    10989.29    11494.42    144.35 o
  -3  -2   4     3320.38     3524.30     70.48 o
  -2  -2   4     7017.88     7107.76    102.85 o
  -1  -2   4     2459.21     2408.04     50.64 o
   0  -2   4     4508.43     5120.12     62.17 o
   1  -2   4    62260.57    61170.21    584.02 o
   2  -2   4   138254.41   138145.56    955.86 o
   3  -2   4     7112.94     7515.48     85.09 o
   4  -2   4    42850.59    42749.71    538.84 o
   5  -2   4      202.40      330.01     78.33 o
   6  -2   4    26559.10    25827.13    295.76 o
   7  -2   4     9798.31     9437.77    198.90 o
   8  -2   4     5070.11     4954.06    231.56 o
   9  -2   4     1842.53     1654.49    208.90 o
  10  -2   4     4633.78     4720.82    268.33 o
  11  -2   4      870.03      634.66    215.72 o
  12  -2   4     6468.57     7327.32    293.22 o
  13  -2   4     1153.24     1193.42    409.93 o
 -12  -1   4       67.58      390.81    295.20 o
 -11  -1   4     3095.55     3088.05    228.31 o
 -10  -1   4      153.13      268.55    192.87 o
  -9  -1   4     2647.04     2607.96    199.42 o
  -8  -1   4     4435.86     4104.91    203.92 o
  -7  -1   4     6728.83     6596.17    150.55 o
  -6  -1   4     8832.57     8500.90    218.36 o
  -5  -1   4      785.29      792.37     97.91 o
  -4  -1   4   113624.36   112605.09    741.01 o
  -3  -1   4    73846.45    75207.50    658.82 o
  -2  -1   4      780.73      939.26     44.40 o
  -1  -1   4    27115.54    28706.76    130.28 o
   0  -1   4       20.23       69.07     41.46 o
   1  -1   4     1157.25     1455.53     51.51 o
   2  -1   4     2260.12     2093.33     59.87 o
   3  -1   4    68457.82    66540.90    536.81 o
   4  -1   4        9.58      114.40     70.59 o
   5  -1   4    17591.02    17525.98    223.42 o
   6  -1   4      731.29      606.68     72.45 o
   7  -1   4    19761.40    19629.61    252.18 o
   8  -1   4       70.87      206.13    170.78 o
   9  -1   4     6400.11     6503.17    257.54 o
  10  -1   4      994.78      956.57    250.76 o
  11  -1   4     2885.84     3342.56    290.89 o
  12  -1   4       90.29      165.54    262.36 o
 -13   0   4     5911.25     5978.83    314.12 o
 -12   0   4      470.05      610.86    247.65 o
 -11   0   4     7769.89     7972.13    292.19 o
 -10   0   4      668.09      711.58    167.75 o
  -9   0   4    19399.34    19327.63    291.86 o
  -8   0   4    11598.76    11094.27    349.21 o
  -7   0   4     4540.51     4352.88     80.04 o
  -6   0   4      130.91      141.46     82.74 o
  -5   0   4    32150.61    33328.86    358.11 o
  -4   0   4    33451.73    33986.52    188.44 o
  -3   0   4    60813.74    61193.06    429.33 o
  -2   0   4   114790.23   113798.71    948.52 o
  -1   0   4      195.32      318.91     36.16 o
   0   0   4     9516.02    10326.89    125.46 o
   1   0   4    12743.14    12743.01    104.00 o
   2   0   4    17738.22    17707.02    220.05 o
   3   0   4     2413.77     2468.52     65.47 o
   4   0   4        0.95       31.82     71.73 o
   5   0   4     5283.94     5090.59    111.27 o
   6   0   4        0.78       51.35    166.90 o
   7   0   4     1685.06     1825.01    153.42 o
   8   0   4    18483.19    18789.54    626.11 o
   9   0   4     1447.74     1503.66    276.86 o
  10   0   4     4855.56     4589.27    277.29 o
  11   0   4        5.17      105.38    628.04 o
 -13   1   4      411.85      442.58    309.03 o
 -12   1   4    13946.30    14157.74    325.57 o
 -11   1   4     3196.91     3232.07    240.18 o
 -10   1   4    21500.67    21974.68    610.62 o
  -9   1   4    14653.00    15069.51    476.25 o
  -8   1   4    18429.49    18174.30    319.42 o
  -7   1   4    41082.90    40563.86    532.23 o
  -6   1   4     6672.13     7124.93    118.48 o
  -5   1   4     5320.48     5335.70     72.26 o
  -4   1   4    10299.25    10311.56    171.47 o
  -3   1   4    16218.96    18009.01    222.21 o
  -2   1   4     3369.73     3848.89     55.89 o
  -1   1   4    17504.47    18013.24    118.04 o
   0   1   4      655.75      829.27     59.93 o
   1   1   4     2002.65     2253.02     58.36 o
   2   1   4    28332.63    29073.08    408.16 o
   3   1   4    71915.01    70053.94    885.89 o
   4   1   4       50.75       35.83     72.85 o
   5   1   4     3124.76     3205.90     83.77 o
   6   1   4     8533.73     8287.94    199.42 o
   7   1   4     3530.37     3598.48    184.04 o
   8   1   4     6816.18     6777.30    218.82 o
   9   1   4      357.37      356.68    280.71 o
  10   1   4     3327.38     3309.64    327.78 o
  11   1   4     2120.73     2274.96    317.71 o
 -14   2   4      982.60     1127.15    620.46 o
 -13   2   4      662.33      777.55    295.74 o
 -12   2   4       51.18      -12.83    385.63 o
 -11   2   4     3081.38     3382.23    354.09 o
 -10   2   4    17928.98    18030.35    510.73 o
  -9   2   4     2528.83     2371.36    120.62 o
  -8   2   4     1938.92     1928.03    107.85 o
  -7   2   4     3810.29     3537.52     79.76 o
  -6   2   4     3403.94     3258.77    100.09 o
  -5   2   4    11049.13    11159.22    315.31 o
  -4   2   4      344.62      489.73     66.76 o
  -3   2   4   111860.97   110430.38    787.81 o
  -2   2   4    12748.53    12806.92    202.88 o
  -1   2   4      272.77      325.97     60.35 o
   0   2   4       93.10       77.20     51.90 o
   1   2   4    37183.68    37985.26    361.43 o
   2   2   4       48.59      106.01     44.73 o
   3   2   4     7186.48     7500.83    115.02 o
   4   2   4     1091.05     1142.47     91.82 o
   5   2   4     1290.89     1234.89     89.69 o
   6   2   4       76.32      121.47    172.33 o
   7   2   4    18842.64    19157.91    346.92 o
   8   2   4    22467.68    23267.74    780.33 o
   9   2   4     3318.71     2880.96    318.87 o
  10   2   4    10348.97    10241.80    421.26 o
 -14   3   4      210.98       11.60    593.13 o
 -13   3   4      336.73      294.82    267.13 o
 -12   3   4     6818.76     6916.80    407.89 o
 -11   3   4      662.64      650.24    239.68 o
 -10   3   4    16277.27    16733.34    424.45 o
  -9   3   4      748.65      773.14    124.71 o
  -8   3   4    31429.21    30347.49    384.55 o
  -7   3   4     5702.95     5534.78    154.52 o
  -6   3   4        8.16       84.04     98.69 o
  -5   3   4     4760.20     4725.18    109.21 o
  -4   3   4     1263.04     1238.25     89.32 o
  -3   3   4     1047.71     1056.58     68.16 o
  -2   3   4    23920.19    24242.22    264.84 o
  -1   3   4     9817.48     9829.66    137.21 o
   0   3   4    36403.05    39211.76    572.14 o
   1   3   4       92.06      153.23     89.33 o
   2   3   4   111263.85   112399.95   1405.72 o
   3   3   4    61848.78    59648.06   1466.80 o
   4   3   4     2686.25     2632.91    139.86 o
   5   3   4    10170.80    10435.15    165.38 o
   6   3   4       56.42      133.56    169.39 o
   7   3   4       99.40      108.91    173.44 o
   8   3   4     4641.38     4724.55    351.82 o
   9   3   4     8990.61     8916.42    373.17 o
  10   3   4      984.78     1081.27    451.61 o
 -14   4   4     1029.38     1012.80    467.76 o
 -13   4   4     1318.69     1448.61    321.61 o
 -12   4   4     1682.69     1661.39    300.22 o
 -11   4   4    15200.24    15411.91    360.27 o
 -10   4   4      901.08      951.82    170.76 o
  -9   4   4     4964.30     4850.98    158.03 o
  -8   4   4        9.48      -11.39    162.48 o
  -7   4   4    59953.70    57326.23    839.84 o
  -6   4   4     5307.19     5225.07    168.30 o
  -5   4   4    38076.39    39787.66    725.93 o
  -4   4   4       52.37       84.99    102.34 o
  -3   4   4    45389.69    45304.07    619.31 o
  -2   4   4    46154.94    46053.49    564.29 o
  -1   4   4     8812.03     8905.53    166.23 o
   0   4   4     3965.09     4042.44     81.54 o
   1   4   4    17831.53    19026.84    287.45 o
   2   4   4    10816.58    11306.07    200.36 o
   3   4   4    16148.56    15896.68    254.48 o
   4   4   4    35769.71    35775.93    288.50 o
   5   4   4       53.63       31.80    158.59 o
   6   4   4     1120.25      969.82    183.99 o
   7   4   4     6261.04     6374.80    261.89 o
   8   4   4     1572.54     1567.11    308.11 o
   9   4   4     3794.38     3938.90    388.89 o
 -14   5   4     5827.87     6113.11    499.79 o
 -13   5   4     1827.28     1699.73    312.04 o
 -12   5   4    12662.08    13662.78    379.92 o
 -11   5   4       20.16      -25.59    184.28 o
 -10   5   4     1968.25     2081.36    154.21 o
  -9   5   4       37.92       59.93    166.89 o
  -8   5   4     1250.16     1136.72    172.65 o
  -7   5   4    12413.83    12586.48    217.71 o
  -6   5   4    48701.10    47565.91    364.42 o
  -5   5   4    18318.94    17132.20    565.31 o
  -4   5   4    30456.94    30505.52    398.78 o
  -3   5   4    23021.75    23899.11    416.61 o
  -2   5   4    41934.56    41351.83    197.79 o
  -1   5   4     5925.85     5838.42     98.68 o
   0   5   4      234.20      225.06     54.13 o
   1   5   4     7433.89     7624.14    146.78 o
   2   5   4    18762.06    18683.09    239.53 o
   3   5   4       33.66       36.04    218.13 o
   4   5   4     3171.86     3203.41    202.45 o
   5   5   4      374.30      422.89    212.20 o
   6   5   4      671.50      723.27    242.60 o
   7   5   4       21.61       53.80    350.96 o
   8   5   4     4265.88     4154.62    423.24 o
 -14   6   4        3.75      217.52    343.34 o
 -13   6   4     4133.54     4137.20    344.62 o
 -12   6   4     2138.60     2257.29    303.42 o
 -11   6   4    33117.85    33916.55    976.08 o
 -10   6   4     2848.94     2668.79    198.23 o
  -9   6   4    14650.54    14741.59    261.99 o
  -8   6   4     1368.88     1390.11    183.27 o
  -7   6   4     4506.44     4424.25    186.44 o
  -6   6   4       15.56       54.27    174.24 o
  -5   6   4       85.87       66.21    142.94 o
  -4   6   4    49802.70    48304.89    850.98 o
  -3   6   4    11951.45    11411.22    150.63 o
  -2   6   4     4482.35     4471.77     91.17 o
  -1   6   4     2403.15     2533.35     98.81 o
   0   6   4      113.72      138.89    124.66 o
   1   6   4     9536.27     9541.08    168.24 o
   2   6   4     1219.75     1238.46    186.60 o
   3   6   4    38696.91    39518.56    381.38 o
   4   6   4     6672.13     6803.74    352.04 o
   5   6   4     8363.62     8374.12    496.31 o
   6   6   4      187.11       87.35    328.01 o
   7   6   4     6082.17     6159.94    460.82 o
 -14   7   4       43.48      160.40    579.12 o
 -13   7   4     1579.41     1713.46    318.84 o
 -12   7   4       33.01       -9.23    219.59 o
 -11   7   4     3138.97     3223.47    225.17 o
 -10   7   4     4074.21     4090.78    216.24 o
  -9   7   4     8224.84     8235.11    234.74 o
  -8   7   4     3481.37     3384.85    198.40 o
  -7   7   4    10482.76    10376.42    234.30 o
  -6   7   4    25862.99    25621.50    374.40 o
  -5   7   4     6420.26     6364.19    235.69 o
  -4   7   4    53460.02    51449.28    998.49 o
  -3   7   4     4031.35     4048.39    137.68 o
  -2   7   4    49858.18    49302.26    685.59 o
  -1   7   4     6117.87     6104.86    116.49 o
   0   7   4     1048.79     1030.01    140.31 o
   1   7   4       25.57      100.26    153.44 o
   2   7   4      627.06      658.83    195.42 o
   3   7   4      384.47      455.08    202.13 o
   4   7   4     7088.60     6852.60    838.52 o
   5   7   4      603.31      669.82    367.29 o
   6   7   4     6025.96     6047.39    463.91 o
 -14   8   4      142.91       59.58    470.60 o
 -13   8   4      529.06      481.26    312.52 o
 -12   8   4    17630.81    17871.19    473.76 o
 -11   8   4    16493.18    17107.11    306.86 o
 -10   8   4     7010.79     6997.97    253.89 o
  -9   8   4    18612.12    18990.17    527.69 o
  -8   8   4      239.03      323.38    194.79 o
  -7   8   4    10582.44    10030.08    233.25 o
  -6   8   4     9495.03     9158.58    243.25 o
  -5   8   4    15954.97    15192.97    330.76 o
  -4   8   4     1985.88     1952.89    171.69 o
  -3   8   4    11132.19    11030.60    139.70 o
  -2   8   4     2128.60     2156.47    135.95 o
  -1   8   4    19305.76    19485.89    220.63 o
   0   8   4      284.31      352.81    140.77 o
   1   8   4    18514.36    18014.83    398.16 o
   2   8   4       65.04      166.58    193.57 o
   3   8   4    16467.41    17282.24    432.28 o
   4   8   4     2751.13     2529.28    351.99 o
   5   8   4      337.36      333.79    526.67 o
 -14   9   4      990.57      853.30    653.81 o
 -13   9   4     1206.34     1400.94    311.71 o
 -12   9   4     1388.44     1556.65    240.37 o
 -11   9   4     8468.54     8964.22    321.98 o
 -10   9   4    29767.86    30514.42    709.74 o
  -9   9   4       32.28       54.64    206.47 o
  -8   9   4    11249.41    10961.63    356.17 o
  -7   9   4     2257.85     2329.13    203.17 o
  -6   9   4    18285.95    17910.20    325.00 o
  -5   9   4      302.84      367.27    179.63 o
  -4   9   4     3767.26     3588.37    195.68 o
  -3   9   4     1006.27     1154.56    161.52 o
  -2   9   4     2884.30     2906.95    183.61 o
  -1   9   4     3223.87     3303.23    183.25 o
   0   9   4    13373.40    13292.40    276.06 o
   1   9   4     5312.69     5537.42    234.96 o
   2   9   4     4455.09     4574.15    242.38 o
   3   9   4      405.11      460.42    363.11 o
   4   9   4     1551.13     1964.65    410.72 o
 -13  10   4      443.98      531.40    283.33 o
 -12  10   4     2723.51     2891.06    287.95 o
 -11  10   4      887.06      966.20    276.13 o
 -10  10   4      137.19      135.92    248.09 o
  -9  10   4     1489.92     1464.14    261.72 o
  -8  10   4      441.19      446.08    205.00 o
  -7  10   4     1442.90     1641.50    238.74 o
  -6  10   4     3614.64     3457.27    204.83 o
  -5  10   4    24029.80    23367.30    310.34 o
  -4  10   4       32.60      151.26    171.31 o
  -3  10   4     4828.51     4789.99    184.31 o
  -2  10   4      647.20      751.39    183.84 o
  -1  10   4     6002.64     6187.03    248.47 o
   0  10   4     1988.53     1824.08    234.81 o
   1  10   4     2365.24     2486.73    272.51 o
   2  10   4     4591.02     5050.36    351.80 o
   3  10   4     8323.78     8911.76    495.43 o
 -13  11   4      416.88      249.94    444.61 o
 -12  11   4      599.94      626.43    296.01 o
 -11  11   4     6500.47     7023.26    327.71 o
 -10  11   4    12470.84    12982.32    549.13 o
  -9  11   4     1881.50     1696.46    236.73 o
  -8  11   4      624.35      578.34    241.04 o
  -7  11   4     7537.21     7423.63    334.79 o
  -6  11   4     1100.49     1130.46    195.84 o
  -5  11   4     1078.94     1084.20    202.18 o
  -4  11   4      265.75      353.13    181.43 o
  -3  11   4     3356.51     3299.91    213.84 o
  -2  11   4     2612.55     2626.53    245.03 o
  -1  11   4    10104.60     9784.25    283.62 o
   0  11   4     5934.33     6347.64    461.01 o
   1  11   4     4096.44     3884.83    334.21 o
   2  11   4    12912.69    11543.46    708.67 o
 -12  12   4     2505.60     2474.22    320.33 o
 -10  12   4      172.69      186.06    269.83 o
  -9  12   4     1234.20     1290.19    250.95 o
  -8  12   4     1775.31     1511.22    236.29 o
  -7  12   4      807.51      794.80    227.22 o
  -6  12   4    23781.57    23100.32    607.08 o
  -5  12   4    18074.22    18306.20    302.12 o
  -4  12   4     5944.12     5633.99    244.27 o
  -3  12   4    12918.52    12839.88    280.73 o
  -2  12   4      399.98      425.90    238.83 o
  -1  12   4     5681.32     5737.07    284.49 o
   0  12   4     1753.59     1976.48    408.79 o
 -11  13   4    18492.99    18536.57    761.33 o
 -10  13   4     8381.50     8120.01    324.91 o
  -9  13   4      500.60      354.85    279.67 o
  -8  13   4     1992.03     2142.36    292.50 o
  -7  13   4     1580.70     1415.79    318.41 o
  -6  13   4      303.76      282.10    255.24 o
  -5  13   4     3949.31     4091.96    258.56 o
  -4  13   4    11477.82    12078.94    301.13 o
  -3  13   4      146.79      248.15    264.80 o
  -2  13   4     1904.35     1713.55    311.39 o
  -8  14   4       82.31      174.19    468.76 o
  -7  14   4       63.04      112.91    314.97 o
  -6  14   4     5866.97     5672.05    369.59 o
  -5  14   4     1058.88      855.78    327.93 o
   2 -15   5        1.51       62.47    561.96 o
   3 -15   5     3850.78     4341.63    363.85 o
   4 -15   5     3439.02     3493.04    350.71 o
   5 -15   5      918.88     1159.94    241.05 o
   6 -15   5      232.76      244.63    305.82 o
   7 -15   5    12475.33    13473.32    356.60 o
   8 -15   5     4196.10     4572.79    376.47 o
   9 -15   5     6673.77     6174.42    383.80 o
  10 -15   5     2938.28     3174.03    634.24 o
  11 -15   5     2654.44     2699.72    626.23 o
  -1 -14   5     1338.80      859.27    667.09 o
   0 -14   5     3615.89     4301.28    437.83 o
   1 -14   5        0.81       65.69    587.70 o
   2 -14   5    13030.71    13672.92    420.79 o
   3 -14   5     1460.25     1805.44    303.09 o
   4 -14   5     2695.13     2951.16    261.52 o
   5 -14   5      868.47      962.45    221.20 o
   6 -14   5       36.82      363.72    363.20 o
   7 -14   5      662.67      739.90    297.41 o
   8 -14   5    18621.22    19403.02    649.91 o
   9 -14   5    13862.83    14196.78    404.01 o
  10 -14   5     1730.92     1925.48    313.26 o
  11 -14   5     6813.81     6576.78    346.27 o
  12 -14   5      633.14      279.01    506.93 o
  -2 -13   5      621.36      666.07    374.15 o
  -1 -13   5     1919.96     1955.18    345.20 o
   0 -13   5      203.05      249.94    292.22 o
   1 -13   5     7516.04     7482.80    355.83 o
   2 -13   5       49.73       62.74    378.28 o
   3 -13   5    33146.81    34568.38    832.91 o
   4 -13   5    17498.71    17076.61    467.82 o
   5 -13   5     4373.16     4259.99    329.16 o
   6 -13   5     1891.26     1805.80    244.22 o
   7 -13   5     1954.48     2123.21    295.24 o
   8 -13   5      294.63      455.12    269.55 o
   9 -13   5      155.60       34.91    276.43 o
  10 -13   5     3426.24     3661.83    311.41 o
  11 -13   5     3714.51     3864.50    311.20 o
  12 -13   5       79.23      -17.06    317.86 o
  -4 -12   5     9417.15     7643.37    889.70 o
  -3 -12   5       31.29      302.41    586.23 o
  -2 -12   5    12773.17    12648.02    394.34 o
  -1 -12   5     4714.63     4606.87    322.77 o
   0 -12   5       42.45       87.68    252.77 o
   1 -12   5     1247.24     1125.78    230.11 o
   2 -12   5      103.62      210.00    196.85 o
   3 -12   5     3938.98     3772.31    202.79 o
   4 -12   5     1493.05     1690.56    520.59 o
   5 -12   5     5239.02     5437.82    294.48 o
   6 -12   5      214.37      156.69    257.79 o
   7 -12   5     2715.54     2698.04    285.22 o
   8 -12   5    23105.06    21787.78    410.74 o
   9 -12   5     1646.54     1937.07    270.89 o
  10 -12   5    10756.32    11115.86    349.92 o
  11 -12   5      560.55      711.43    255.71 o
  12 -12   5     5278.36     5375.70    323.64 o
  13 -12   5     2014.01     1839.38    601.37 o
  -5 -11   5     2005.30     1848.21    427.53 o
  -4 -11   5     2661.82     2551.18    366.81 o
  -3 -11   5     1527.35     1521.72    300.97 o
  -2 -11   5      636.11      654.65    258.97 o
  -1 -11   5     5612.32     5785.86    243.94 o
   0 -11   5        3.71      141.23    199.90 o
   1 -11   5     2149.38     1957.35    168.45 o
   2 -11   5    12191.83    12947.35    232.70 o
   3 -11   5    42786.38    40647.63   1021.28 o
   4 -11   5       49.40      120.39    297.41 o
   5 -11   5    11241.16    11479.41    374.86 o
   6 -11   5       25.74      140.20    275.05 o
   7 -11   5     1838.83     1697.27    302.22 o
   8 -11   5      541.05      757.51    234.16 o
   9 -11   5     3921.31     4320.29    277.61 o
  10 -11   5     3373.36     3206.42    279.03 o
  11 -11   5      676.89      506.83    263.87 o
  12 -11   5      149.36      289.95    358.89 o
  13 -11   5    10974.96    11388.83    479.10 o
  -6 -10   5     1875.05     1622.74    448.02 o
  -5 -10   5     2560.46     2311.32    352.37 o
  -4 -10   5     2418.60     2298.12    297.96 o
  -3 -10   5    12429.54    12216.24    411.45 o
  -2 -10   5    21890.85    21992.15    494.44 o
  -1 -10   5       15.85       -7.13    202.61 o
   0 -10   5      313.27      143.17    145.18 o
   1 -10   5     2037.44     2127.70    167.96 o
   2 -10   5     5247.57     5192.36    197.75 o
   3 -10   5     3883.19     3879.70    424.68 o
   4 -10   5    43390.25    41344.41    909.65 o
   5 -10   5     2103.00     2037.02    249.53 o
   6 -10   5    14522.03    13627.54    373.72 o
   7 -10   5     1267.43     1097.04    306.04 o
   8 -10   5    28208.07    29089.87   1433.62 o
   9 -10   5     3368.16     3519.02    254.60 o
  10 -10   5     3629.41     3790.59    281.55 o
  11 -10   5      531.60      396.19    231.98 o
  12 -10   5       98.49       78.55    333.10 o
  13 -10   5       23.36      176.84    466.20 o
  -7  -9   5     2494.31     2594.85    423.62 o
  -6  -9   5     3965.70     3991.73    369.85 o
  -5  -9   5     4736.17     4873.15    372.29 o
  -4  -9   5     4622.01     4098.16    352.13 o
  -3  -9   5    24596.91    24458.35    280.47 o
  -2  -9   5     6434.16     6278.72    209.54 o
  -1  -9   5    37268.32    36797.43    574.77 o
   0  -9   5      978.20      961.81    144.55 o
   1  -9   5     4003.99     3920.76    166.80 o
   2  -9   5     4414.11     4629.26    274.05 o
   3  -9   5    14388.96    15008.17    560.35 o
   4  -9   5     2596.63     2505.04    277.49 o
   5  -9   5     2342.04     2151.86    234.48 o
   6  -9   5      121.20      259.85    261.47 o
   7  -9   5    13744.17    13724.26    611.98 o
   8  -9   5       19.06       92.68    270.55 o
   9  -9   5    28607.93    27680.04    411.73 o
  10  -9   5    12201.14    12307.56    456.71 o
  11  -9   5      582.68      584.52    217.99 o
  12  -9   5       45.32      134.75    276.96 o
  13  -9   5     1966.30     2210.14    331.85 o
  14  -9   5     1163.99     1183.88    412.02 o
  -8  -8   5     6654.62     6463.23    562.55 o
  -7  -8   5      708.82      655.64    318.94 o
  -6  -8   5     8178.82     7989.97    312.45 o
  -5  -8   5       12.86       95.51    291.00 o
  -4  -8   5     1434.18     1415.38    185.02 o
  -3  -8   5     2010.05     2047.88    177.84 o
  -2  -8   5      639.69      572.78    159.31 o
  -1  -8   5     4050.70     4100.64    108.84 o
   0  -8   5    22625.91    22386.45    368.55 o
   1  -8   5      540.37      702.36    141.69 o
   2  -8   5    26372.46    25438.24    352.88 o
   3  -8   5     4128.18     3952.53    287.85 o
   4  -8   5    30146.00    26914.77    375.96 o
   5  -8   5      689.54      661.22    237.41 o
   6  -8   5      800.78      885.74    267.12 o
   7  -8   5     9397.48     9161.69    286.30 o
   8  -8   5     2578.44     2654.67    251.98 o
   9  -8   5     2947.85     3093.42    214.87 o
  10  -8   5     2086.20     2183.67    203.93 o
  11  -8   5     3095.18     3100.66    289.19 o
  12  -8   5      354.91      490.50    298.11 o
  13  -8   5     1526.42     1503.98    284.85 o
  14  -8   5     8256.31     8586.78    503.99 o
  -9  -7   5     4811.96     4648.61    418.23 o
  -7  -7   5     2752.99     2708.51    272.48 o
  -6  -7   5     5357.31     5239.42    259.65 o
  -5  -7   5    10553.45    10626.00    228.58 o
  -4  -7   5     5504.61     5424.35    206.63 o
  -3  -7   5     5030.31     5176.74    182.35 o
  -2  -7   5    12646.18    12860.16    209.89 o
  -1  -7   5    12958.24    13044.43    308.31 o
   0  -7   5     2946.78     3149.14    107.40 o
   1  -7   5     3210.16     3174.27    168.82 o
   2  -7   5     9510.88     9655.23    451.11 o
   3  -7   5      380.53      331.67    193.50 o
   4  -7   5      131.66      213.20    167.77 o
   5  -7   5      954.94     1098.74    207.61 o
   6  -7   5     2911.05     3016.09    230.26 o
   7  -7   5     4021.77     4009.08    181.00 o
   8  -7   5    27424.02    26285.82    487.66 o
   9  -7   5    49659.22    48664.41    757.57 o
  10  -7   5        2.06       61.42    236.92 o
  11  -7   5    15276.89    14872.72    596.94 o
  12  -7   5       32.20       70.64    256.41 o
  13  -7   5     1636.68     1448.86    305.10 o
  14  -7   5       29.69      -38.12    506.06 o
 -10  -6   5      138.91      146.96    610.30 o
  -9  -6   5     3805.90     3388.54    310.90 o
  -8  -6   5      292.17      219.79    224.37 o
  -7  -6   5     5869.49     5699.32    236.41 o
  -6  -6   5      188.18      130.59    226.47 o
  -5  -6   5      368.41      468.90    181.81 o
  -4  -6   5     7865.61     7927.87    171.69 o
  -3  -6   5       30.52       43.44    129.04 o
  -2  -6   5      142.45      220.37    112.51 o
  -1  -6   5    27543.90    27029.79    262.54 o
   0  -6   5     4708.30     4465.91     82.92 o
   1  -6   5    34429.18    35084.32    440.76 o
   2  -6   5    23416.72    23486.84    616.93 o
   3  -6   5    67066.05    63470.61    415.55 o
   4  -6   5    72206.04    67366.11    813.78 o
   5  -6   5     9612.52     9791.74    166.69 o
   6  -6   5     1276.53     1432.06    157.42 o
   7  -6   5     1490.13     1503.89    223.91 o
   8  -6   5     4486.23     4542.69    252.95 o
   9  -6   5       38.32      127.43    170.91 o
  10  -6   5    18506.33    19125.96    369.97 o
  11  -6   5     1131.97     1085.03    244.97 o
  12  -6   5     4910.96     5097.71    298.62 o
  13  -6   5      464.27      402.30    281.40 o
 -10  -5   5     4888.36     4968.07    319.67 o
  -9  -5   5     4015.73     4003.23    256.03 o
  -8  -5   5     4229.03     4193.53    240.00 o
  -7  -5   5       34.26      145.64    214.23 o
  -6  -5   5    27297.29    26800.82    568.72 o
  -5  -5   5     4006.68     4023.01    124.49 o
  -4  -5   5    33448.66    33711.87    218.17 o
  -3  -5   5     2948.32     2662.11    128.58 o
  -2  -5   5     8730.33     8636.93    199.30 o
  -1  -5   5    35920.19    36227.41    492.62 o
   0  -5   5    38773.15    38133.90    274.60 o
   1  -5   5     9370.98     8987.23    171.93 o
   2  -5   5    30078.86    31440.58    653.17 o
   3  -5   5    37128.74    38755.86    533.34 o
   4  -5   5     4611.98     4408.30    118.87 o
   5  -5   5    58838.96    58037.43    620.97 o
   6  -5   5       22.80       25.28    129.30 o
   7  -5   5     7188.43     7180.74    252.18 o
   8  -5   5    11670.56    11208.06    311.22 o
   9  -5   5     5159.50     4867.21    269.80 o
  10  -5   5       99.66      110.81    240.93 o
  11  -5   5      184.30      330.62    247.08 o
  12  -5   5     1316.67     1594.57    265.92 o
  13  -5   5      645.79      635.85    302.65 o
 -11  -4   5     6283.85     6154.58    371.83 o
 -10  -4   5       15.33       14.70    232.59 o
  -9  -4   5     1277.87     1264.59    224.78 o
  -8  -4   5     1666.84     1455.26    203.97 o
  -7  -4   5      827.22      749.53    191.41 o
  -6  -4   5       30.34       69.46    144.82 o
  -5  -4   5    75042.03    74653.23    820.66 o
  -4  -4   5    30671.26    29451.66    314.05 o
  -3  -4   5    26646.81    27666.77    248.11 o
  -2  -4   5    14373.37    14828.38    156.24 o
  -1  -4   5     5137.12     4961.39     78.89 o
   0  -4   5    17225.01    17661.94    170.37 o
   1  -4   5     1428.22     1446.17     69.48 o
   2  -4   5    11615.45    11762.81    138.67 o
   3  -4   5    40809.45    40337.32    563.47 o
   4  -4   5     4521.15     4494.91    117.87 o
   5  -4   5      158.12      148.97    120.56 o
   6  -4   5     7151.26     7090.47    161.40 o
   7  -4   5       90.70      101.49    114.13 o
   8  -4   5     5566.16     5265.58    222.80 o
   9  -4   5     3454.72     3539.62    242.17 o
  10  -4   5    11705.22    11712.44    299.02 o
  11  -4   5      377.98      222.61    237.13 o
  12  -4   5      434.80      389.14    262.73 o
  13  -4   5     6897.90     7201.33    336.20 o
 -11  -3   5       46.67      102.02    288.04 o
 -10  -3   5    29183.71    29421.96    579.36 o
  -9  -3   5     8903.08     9197.80    257.45 o
  -8  -3   5     3999.83     4005.68    211.04 o
  -7  -3   5       23.13      135.71    196.16 o
  -6  -3   5     2923.12     2783.75    105.41 o
  -5  -3   5     1523.77     1664.89    117.18 o
  -4  -3   5     1690.04     1711.34    100.26 o
  -3  -3   5    16523.27    16072.66    210.32 o
  -2  -3   5    15297.33    16096.30    198.20 o
  -1  -3   5    13413.45    13940.62    204.39 o
   0  -3   5    12512.66    12255.79    111.75 o
   1  -3   5     8283.75     8350.75     93.22 o
   2  -3   5    31972.05    33770.73    310.32 o
   3  -3   5    10327.88    11532.17    121.91 o
   4  -3   5    62493.42    62902.13    844.36 o
   5  -3   5    18537.01    18613.05    352.27 o
   6  -3   5     2991.74     2955.80     81.85 o
   7  -3   5      302.05      348.80     92.76 o
   8  -3   5    15598.59    15295.60    250.95 o
   9  -3   5     1774.26     1813.46    200.20 o
  10  -3   5       10.35       76.71    213.66 o
  11  -3   5       58.84      146.05    226.96 o
  12  -3   5      929.20      845.51    269.82 o
  13  -3   5     1912.34     2350.15    428.03 o
 -12  -2   5     1468.69     1523.13    255.74 o
 -11  -2   5      702.89      789.10    221.11 o
 -10  -2   5     2418.00     2254.65    206.48 o
  -9  -2   5     4409.54     4487.66    222.92 o
  -8  -2   5     4557.80     4491.68    185.39 o
  -7  -2   5      631.99      576.68    128.22 o
  -6  -2   5     5263.78     4794.25    136.52 o
  -5  -2   5    62344.08    58887.57    458.04 o
  -4  -2   5      139.80      125.89     77.69 o
  -3  -2   5    54391.38    55473.66    381.53 o
  -2  -2   5     1290.70     1521.63     43.31 o
  -1  -2   5    10608.00    10255.16     69.73 o
   0  -2   5    78219.45    79377.02    578.69 o
   1  -2   5     1640.58     1565.50     49.63 o
   2  -2   5    24329.89    25134.48    354.53 o
   3  -2   5        2.20       50.31     61.34 o
   4  -2   5     1025.59     1051.46     74.53 o
   5  -2   5    27212.46    26469.56    191.06 o
   6  -2   5     5105.91     5000.72    114.56 o
   7  -2   5    33379.19    32675.99    510.96 o
   8  -2   5     7139.94     7256.86    252.19 o
   9  -2   5    24528.92    24912.62    515.34 o
  10  -2   5    25564.22    26180.48    368.53 o
  11  -2   5      158.59      145.66    223.81 o
  12  -2   5      181.97       61.43    257.74 o
 -12  -1   5     1436.53     1227.45    230.57 o
 -11  -1   5     9444.73     9385.12    229.11 o
 -10  -1   5    19001.11    18859.77    316.38 o
  -9  -1   5      779.14      761.59    145.76 o
  -8  -1   5     3398.98     3378.06    151.69 o
  -7  -1   5      132.59      128.36    105.29 o
  -6  -1   5     1059.56      951.80    125.16 o
  -5  -1   5     5583.75     5355.65     94.49 o
  -4  -1   5    41128.55    41137.09    356.94 o
  -3  -1   5     2905.21     2965.96     53.38 o
  -2  -1   5     7494.56     7988.87     54.71 o
  -1  -1   5     8972.05     8708.06     87.50 o
   0  -1   5   172700.39   172412.38   1398.70 o
   1  -1   5    11037.05    11192.28    101.93 o
   2  -1   5    65304.67    67759.69    822.64 o
   3  -1   5    16995.40    17783.53    261.67 o
   4  -1   5    32898.07    32704.30    435.85 o
   5  -1   5    26287.18    26447.20    329.28 o
   6  -1   5    21129.58    20872.00    350.76 o
   7  -1   5    14130.54    13885.14    206.20 o
   8  -1   5     2061.84     2080.20    173.51 o
   9  -1   5    11374.01    11249.92    229.05 o
  10  -1   5      406.96      426.11    241.91 o
  11  -1   5     4494.71     4573.69    291.43 o
 -13   0   5      369.16      346.08    289.03 o
 -12   0   5     1035.78      960.89    206.38 o
 -11   0   5     5194.61     4830.34    216.49 o
 -10   0   5     7206.36     7129.81    215.29 o
  -9   0   5    30749.67    31301.52    787.22 o
  -8   0   5        5.82       81.10    126.62 o
  -7   0   5    22292.36    22773.79    282.83 o
  -6   0   5     9790.61     9670.78    120.14 o
  -5   0   5    68329.64    66415.87    286.17 o
  -4   0   5     4449.72     4381.81     74.01 o
  -3   0   5    18237.66    19695.70    135.56 o
  -2   0   5       19.51       92.66     46.88 o
  -1   0   5      245.63      252.17     47.29 o
   0   0   5    41211.14    42317.27    565.79 o
   1   0   5    60064.60    59897.57    630.54 o
   2   0   5    38238.05    38662.75    429.48 o
   3   0   5    15404.67    15954.74    247.36 o
   4   0   5    13925.85    14503.70    194.45 o
   5   0   5    11208.11    10903.00    130.61 o
   6   0   5       89.35      108.34     80.00 o
   7   0   5     1863.45     1904.25    159.70 o
   8   0   5     4966.82     5115.79    182.10 o
   9   0   5    17172.85    16405.58    635.09 o
  10   0   5     1085.85     1039.13    307.54 o
  11   0   5     1134.02     1221.63    366.04 o
 -13   1   5      139.36      144.02    287.41 o
 -12   1   5      559.28      392.18    268.84 o
 -11   1   5     1942.10     1779.44    220.00 o
 -10   1   5     2346.41     2503.21    211.66 o
  -9   1   5     2205.04     2280.50    121.01 o
  -8   1   5     8280.42     8172.77    189.41 o
  -7   1   5     1471.96     1565.47    107.13 o
  -6   1   5    20718.76    20539.70    188.53 o
  -5   1   5     2833.67     2716.61     83.25 o
  -4   1   5   107659.09   108051.43   1613.22 o
  -3   1   5    30283.72    30585.75    265.48 o
  -2   1   5     7411.30     8145.55     80.60 o
  -1   1   5      259.19      435.83     39.17 o
   0   1   5     5195.89     5096.75     64.85 o
   1   1   5     2433.37     2651.78     58.06 o
   2   1   5     6592.85     7534.63    124.98 o
   3   1   5    20571.42    20201.33    216.26 o
   4   1   5    18629.89    18536.93    234.73 o
   5   1   5     8033.95     8297.53    119.11 o
   6   1   5    16204.46    16514.12    249.33 o
   7   1   5       52.50      129.59    174.94 o
   8   1   5    11782.98    12056.78    240.54 o
   9   1   5      192.89      136.61    265.69 o
  10   1   5     8773.71     9007.94    360.92 o
  11   1   5     2824.61     3056.92    712.64 o
 -13   2   5     6504.22     7049.46    327.95 o
 -12   2   5     1953.60     2028.09    319.52 o
 -11   2   5    11048.23    10704.69    342.22 o
 -10   2   5     2001.57     2156.62    187.53 o
  -9   2   5     9194.76     9109.59    154.20 o
  -8   2   5     2912.18     2812.62    126.50 o
  -7   2   5     1297.99     1365.31     85.18 o
  -6   2   5    21703.36    22001.78    422.07 o
  -5   2   5     3024.74     3086.16     93.63 o
  -4   2   5     6481.28     7239.33    221.05 o
  -3   2   5     5533.65     5674.69     75.44 o
  -2   2   5       78.85      111.02     48.41 o
  -1   2   5      320.46      354.13     52.60 o
   0   2   5    45555.16    45268.40    427.22 o
   1   2   5   104229.84   102638.26   1655.07 o
   2   2   5       16.91       49.41     59.45 o
   3   2   5    46611.01    45432.19    388.12 o
   4   2   5      635.84      820.47     80.29 o
   5   2   5    27364.53    27891.73    423.65 o
   6   2   5     1058.35     1129.48    110.60 o
   7   2   5       11.03       14.83    180.58 o
   8   2   5      226.39      226.91    212.92 o
   9   2   5      408.93      677.41    313.44 o
  10   2   5        1.18       14.31    343.29 o
 -14   3   5      223.53       33.25    583.49 o
 -13   3   5      101.18       44.07    431.04 o
 -12   3   5     7707.97     7799.23    343.25 o
 -11   3   5     4032.80     3971.98    306.76 o
 -10   3   5      128.05      163.34    165.83 o
  -9   3   5     3357.39     3365.02    161.62 o
  -8   3   5      503.68      477.31    131.38 o
  -7   3   5    12597.76    12690.06    213.91 o
  -6   3   5    14683.10    14476.49    222.27 o
  -5   3   5    67060.46    64760.66    805.18 o
  -4   3   5   113427.04   109014.86   1305.79 o
  -3   3   5      877.85     1127.88     72.21 o
  -2   3   5    50271.36    52595.13    474.15 o
  -1   3   5      270.91      341.89     59.49 o
   0   3   5     5588.94     5540.84     85.72 o
   1   3   5     7352.90     7213.59    130.86 o
   2   3   5    24136.91    24059.88    474.22 o
   3   3   5     1307.89     1244.74    171.06 o
   4   3   5     6464.28     6410.19    147.05 o
   5   3   5     1918.17     2017.12    140.50 o
   6   3   5    20467.90    20606.82    255.28 o
   7   3   5     1078.71     1093.39    177.89 o
   8   3   5    11042.34    10988.02    374.52 o
   9   3   5      263.29      135.98    403.21 o
 -14   4   5     5106.63     5812.23    696.03 o
 -13   4   5      483.48      537.31    322.26 o
 -12   4   5    15628.98    15511.52    384.45 o
 -11   4   5     4076.27     4001.57    295.93 o
 -10   4   5    15476.00    15521.49    339.67 o
  -9   4   5    24212.28    24420.90    294.92 o
  -8   4   5     6911.91     6606.59    195.73 o
  -7   4   5       16.86      105.71    171.08 o
  -6   4   5     1006.43      945.69    154.62 o
  -5   4   5    10788.73    10677.93    365.54 o
  -4   4   5    18212.14    18230.82    219.22 o
  -3   4   5    79548.12    78880.32    988.99 o
  -2   4   5     2161.85     2564.97     86.98 o
  -1   4   5    13973.36    14229.32    193.56 o
   0   4   5     5302.24     5025.61     98.10 o
   1   4   5    50170.49    48998.84    850.08 o
   2   4   5      603.07      700.12    174.36 o
   3   4   5     4636.26     4535.45    207.78 o
   4   4   5       48.50       65.97    159.10 o
   5   4   5       68.67      107.16    144.18 o
   6   4   5      213.46      270.21    183.26 o
   7   4   5    10037.22    10373.16    586.17 o
   8   4   5     6407.85     6203.31    405.04 o
   9   4   5      564.45      693.91    674.10 o
 -14   5   5     1547.03     1928.66    477.40 o
 -13   5   5    11120.60    11541.99    414.54 o
 -12   5   5     5861.00     5997.95    338.47 o
 -11   5   5     9186.43     9620.10    244.12 o
 -10   5   5    10201.87    10565.10    220.05 o
  -9   5   5     7599.24     7836.83    220.30 o
  -8   5   5    29727.77    29402.96    570.98 o
  -7   5   5      164.41      202.76    176.20 o
  -6   5   5      634.97      861.33    162.13 o
  -5   5   5    17412.91    16700.53    300.60 o
  -4   5   5     3494.54     3331.43    122.69 o
  -3   5   5     2202.18     2281.49    106.33 o
  -2   5   5     5314.61     5243.06    110.71 o
  -1   5   5      246.03      245.68    110.77 o
   0   5   5     6947.56     6429.25    273.14 o
   1   5   5     3365.81     3284.61    178.04 o
   2   5   5    32397.30    31909.80    497.58 o
   3   5   5     1192.63     1149.12    198.73 o
   4   5   5      817.63      866.21    173.60 o
   5   5   5     3778.62     3762.38    247.28 o
   6   5   5     5289.69     5333.34    293.90 o
   7   5   5     7480.72     7360.16    743.16 o
   8   5   5     4598.72     5281.96    462.01 o
 -14   6   5     1385.56     1729.23    467.17 o
 -13   6   5      915.07     1125.15    307.67 o
 -12   6   5       14.04       24.54    279.31 o
 -11   6   5     7483.09     7843.41    240.80 o
 -10   6   5     3868.43     3973.24    214.18 o
  -9   6   5      363.67      371.29    193.17 o
  -8   6   5     2978.72     2944.40    202.87 o
  -7   6   5     4178.70     3988.32    198.63 o
  -6   6   5     7724.49     7773.23    208.48 o
  -5   6   5    10004.96     9713.21    208.60 o
  -4   6   5    27718.93    27159.08    435.55 o
  -3   6   5    18260.22    17772.84    239.39 o
  -2   6   5     2822.04     2887.96    106.62 o
  -1   6   5       75.27      100.52    115.59 o
   0   6   5    29336.95    28720.46    287.53 o
   1   6   5     8341.56     7984.91    219.97 o
   2   6   5     2837.11     2916.32    229.63 o
   3   6   5     2884.64     2793.63    235.68 o
   4   6   5        4.82       38.15    207.07 o
   5   6   5      128.38      156.27    242.34 o
   6   6   5     9479.53    10316.62    357.44 o
   7   6   5    15432.31    15922.46    533.18 o
 -14   7   5       79.42      117.74    436.94 o
 -13   7   5     6343.63     6472.16    355.93 o
 -12   7   5      845.56      827.89    220.16 o
 -11   7   5    10745.29    11085.78    270.98 o
 -10   7   5       48.77       16.40    199.42 o
  -9   7   5    18990.46    19925.01    298.17 o
  -8   7   5     3759.83     3881.08    213.27 o
  -7   7   5      508.04      585.86    190.45 o
  -6   7   5     1084.59     1038.69    170.80 o
  -5   7   5    13609.53    13326.74    385.04 o
  -4   7   5     4215.99     4162.78    173.70 o
  -3   7   5     5956.72     5657.44    151.06 o
  -2   7   5     2279.62     2181.38    114.91 o
  -1   7   5    16219.17    15627.65    164.60 o
   0   7   5     4483.19     4321.05    183.63 o
   1   7   5    34685.45    34044.63    350.09 o
   2   7   5    38634.52    38808.15    832.11 o
   3   7   5      249.92      217.70    231.88 o
   4   7   5     6646.24     5904.57    394.37 o
   5   7   5      139.27      364.65    370.83 o
   6   7   5      181.54      390.79    395.89 o
 -14   8   5     2177.98     2380.39    481.78 o
 -13   8   5      176.03      148.73    295.41 o
 -12   8   5      521.65      660.39    226.67 o
 -11   8   5     3483.84     3555.97    234.74 o
 -10   8   5      225.52      197.37    214.92 o
  -9   8   5     1747.29     1690.10    211.79 o
  -8   8   5    20104.94    19732.48    360.83 o
  -7   8   5     1204.33     1045.16    171.01 o
  -6   8   5    22711.73    22592.48    358.42 o
  -5   8   5     3240.01     3055.40    183.25 o
  -4   8   5    39721.75    37397.80    451.52 o
  -3   8   5    25411.70    24638.28    241.16 o
  -2   8   5     2383.12     2271.43    185.12 o
  -1   8   5      118.68      148.10    166.24 o
   0   8   5     2116.09     2068.02    178.25 o
   1   8   5     4121.65     3814.21    257.69 o
   2   8   5     1141.26     1246.06    253.21 o
   3   8   5    11576.73    12156.22    465.30 o
   5   8   5     1334.11     1213.99    433.90 o
 -14   9   5     2362.38     3005.92    683.92 o
 -13   9   5    14602.13    16014.65    475.12 o
 -12   9   5      178.03      312.21    257.86 o
 -11   9   5     9778.85    10309.98    391.20 o
 -10   9   5      521.92      565.67    210.59 o
  -9   9   5     1865.54     1823.06    211.64 o
  -8   9   5     5923.71     5749.64    210.69 o
  -7   9   5    12751.01    12982.39    333.89 o
  -6   9   5     5886.77     5470.92    235.97 o
  -5   9   5     6596.55     6370.00    205.00 o
  -4   9   5    10998.22    10466.47    222.67 o
  -3   9   5    12984.70    12671.05    207.99 o
  -2   9   5     5285.85     5316.05    199.49 o
  -1   9   5     1103.87     1138.27    175.91 o
   0   9   5      130.87      182.07    202.01 o
   1   9   5    15941.11    16057.79    347.20 o
   2   9   5     2776.18     3107.99    283.86 o
   3   9   5     1639.22     1479.55    403.97 o
   4   9   5       52.87      -59.88    604.30 o
 -13  10   5      809.23     1002.23    298.30 o
 -12  10   5    18137.75    19128.36    394.41 o
 -11  10   5     6137.50     6157.45    310.12 o
 -10  10   5     6053.75     6380.77    294.97 o
  -9  10   5      239.72      143.07    215.76 o
  -8  10   5     7820.35     8079.71    274.94 o
  -7  10   5      441.53      444.90    198.11 o
  -6  10   5      938.75      894.23    193.63 o
  -5  10   5     4767.78     4806.24    212.63 o
  -4  10   5    10089.79     9842.33    210.19 o
  -3  10   5      539.63      657.51    172.72 o
  -2  10   5      294.57      367.93    192.23 o
  -1  10   5      206.92      266.47    218.69 o
   0  10   5     2411.08     2373.33    266.06 o
   1  10   5      241.37       23.18    514.20 o
   2  10   5     7791.14     8072.59    731.58 o
   3  10   5     2835.33     2551.81    601.47 o
 -13  11   5      210.84       19.05    436.28 o
 -12  11   5     3312.18     3445.25    313.40 o
 -11  11   5       62.51      -10.20    351.08 o
 -10  11   5     2987.27     2826.99    258.40 o
  -9  11   5     1944.84     1981.96    253.09 o
  -8  11   5     2639.85     2915.51    252.12 o
  -7  11   5     7298.58     7402.40    342.15 o
  -6  11   5      280.93      222.30    200.97 o
  -5  11   5    14225.02    13893.60    332.53 o
  -4  11   5      592.71      721.60    185.63 o
  -3  11   5    21086.75    21641.95    306.15 o
  -2  11   5     2048.85     1978.34    237.91 o
  -1  11   5     3318.32     3513.24    264.24 o
   0  11   5      135.47      343.28    292.63 o
   1  11   5     3652.51     3427.05    333.15 o
 -12  12   5    13016.29    13196.03    635.03 o
 -11  12   5     2145.12     2208.24    324.19 o
 -10  12   5     9815.54    10154.56    334.06 o
  -9  12   5      272.75      463.37    265.12 o
  -8  12   5     8756.10     9107.33    338.45 o
  -7  12   5      697.51      605.35    284.45 o
  -6  12   5       28.25       29.22    540.73 o
  -5  12   5      176.22      194.33    207.18 o
  -4  12   5      341.62      315.64    215.32 o
  -3  12   5     1473.17     1538.59    230.66 o
  -2  12   5    11251.32    11288.63    287.43 o
  -1  12   5       78.16      142.29    261.05 o
  -9  13   5     1880.67     1803.52    285.08 o
  -8  13   5     3241.63     3611.17    498.05 o
  -7  13   5    18746.16    18807.32    429.97 o
  -6  13   5        8.31       67.72    277.85 o
  -5  13   5     8284.83     8045.72    277.57 o
  -4  13   5       20.35      177.11    266.18 o
  -3  13   5     1969.94     1835.98    281.68 o
   6 -16   6     2338.56     2802.22    542.77 o
   7 -16   6      935.16     2180.50    591.71 o
   1 -15   6     2595.89     3136.65    670.26 o
   2 -15   6     4121.70     4481.69    425.70 o
   3 -15   6     6015.66     6557.02    418.25 o
   4 -15   6     2741.02     3182.42    367.37 o
   5 -15   6    11290.03    12118.46    312.24 o
   6 -15   6     1603.43     1901.65    294.31 o
   7 -15   6     1129.83     1248.20    338.96 o
   8 -15   6      190.53      385.32    350.47 o
   9 -15   6     2676.18     2589.52    349.69 o
  10 -15   6     1031.95      816.87    430.76 o
  -1 -14   6      138.62      748.21    655.16 o
   0 -14   6      877.93      913.52    319.99 o
   1 -14   6     9037.89     9401.12    396.29 o
   2 -14   6     9331.35     9034.62    672.79 o
   3 -14   6      779.35      885.28    255.64 o
   4 -14   6    16082.22    15798.67    489.53 o
   5 -14   6     1720.52     1837.06    218.34 o
   6 -14   6    11378.91    10795.95    486.31 o
   7 -14   6        4.17       68.57    285.15 o
   8 -14   6      975.77      910.80    291.91 o
   9 -14   6     1195.34     1267.67    313.36 o
  10 -14   6     3019.22     3421.21    312.08 o
  11 -14   6     1358.97     1512.35    328.78 o
  12 -14   6     2125.26     2064.37    552.91 o
  -2 -13   6     2211.61     2241.47    384.22 o
  -1 -13   6     4816.93     4836.65    353.21 o
   0 -13   6     1559.97     1760.95    300.15 o
   1 -13   6     4188.79     3993.17    377.35 o
   2 -13   6        1.99      137.66    445.29 o
   3 -13   6      913.38      932.68    252.91 o
   4 -13   6      641.00      875.26    236.71 o
   5 -13   6       17.61      180.23    440.99 o
   6 -13   6     3561.96     3740.60    299.09 o
   7 -13   6    11022.41     9950.11    413.42 o
   8 -13   6       82.50      200.43    259.07 o
   9 -13   6     6643.59     6369.91    325.62 o
  10 -13   6       59.81      179.47    272.81 o
  11 -13   6     2723.51     3288.81    324.84 o
  12 -13   6       18.83       -5.97    300.01 o
  -4 -12   6      529.24      370.15    466.96 o
  -3 -12   6      650.95      914.30    324.40 o
  -2 -12   6     1745.71     1698.41    315.13 o
  -1 -12   6      579.59      605.30    327.55 o
   0 -12   6     1079.17     1165.59    215.87 o
   1 -12   6    12848.15    13332.17    432.96 o
   2 -12   6    10562.50    10733.01    298.21 o
   3 -12   6     3308.72     3667.44    205.34 o
   4 -12   6     3761.80     3969.48    334.62 o
   5 -12   6     4555.65     4901.24    298.60 o
   6 -12   6      987.16     1057.76    264.59 o
   7 -12   6     1242.57     1121.72    340.78 o
   8 -12   6     1884.07     1726.63    343.87 o
   9 -12   6     7452.97     7757.43    303.06 o
  10 -12   6     2902.16     3402.74    287.03 o
  11 -12   6      266.30      466.75    274.22 o
  12 -12   6      638.05      623.35    279.40 o
  13 -12   6     3475.85     2951.87    546.59 o
  -5 -11   6      243.07      366.51    416.33 o
  -4 -11   6     9063.19     9359.66    449.85 o
  -3 -11   6     1856.90     1842.02    324.30 o
  -2 -11   6     2739.76     2812.98    337.59 o
  -1 -11   6      965.95      917.86    221.41 o
   0 -11   6     4338.87     4630.43    243.89 o
   1 -11   6      421.67      329.13    215.24 o
   2 -11   6      149.67      258.82    167.33 o
   3 -11   6      558.39      833.80    292.24 o
   4 -11   6      388.43      389.94    273.34 o
   5 -11   6      181.14      225.76    257.50 o
   6 -11   6    23431.98    22527.90    783.43 o
   7 -11   6     8834.07     8467.55    344.03 o
   8 -11   6    16324.77    15226.33    966.99 o
   9 -11   6    11034.23    10709.93    540.29 o
  10 -11   6     5085.54     5203.27    275.07 o
  11 -11   6    14959.99    15432.25    351.23 o
  12 -11   6     1229.72     1440.57    387.18 o
  13 -11   6     1136.72     1498.94    419.84 o
  -6 -10   6       73.09        9.25    693.62 o
  -5 -10   6       61.77       64.71    325.51 o
  -4 -10   6        0.40      130.41    306.41 o
  -3 -10   6     8400.51     8407.39    397.83 o
  -2 -10   6      830.32      848.79    210.59 o
  -1 -10   6    13673.68    13812.69    338.70 o
   0 -10   6     1380.51     1350.21    148.16 o
   1 -10   6    45053.64    45060.66    769.15 o
   2 -10   6    17140.80    17378.06    397.23 o
   3 -10   6    12136.94    12513.53    302.80 o
   4 -10   6     7381.64     7662.28    323.31 o
   5 -10   6      827.78      957.96    224.16 o
   6 -10   6     2936.06     3063.63    319.18 o
   7 -10   6    15533.58    16796.31   1140.81 o
   8 -10   6    13954.23    14498.99    446.61 o
   9 -10   6      897.84      776.51    316.07 o
  10 -10   6     8975.83     9479.35    508.60 o
  11 -10   6      511.34      593.86    230.98 o
  12 -10   6     5606.36     5929.26    359.99 o
  13 -10   6     1026.74     1122.33    342.75 o
  -7  -9   6      137.60      123.19    353.97 o
  -6  -9   6     5461.42     5431.39    349.61 o
  -5  -9   6      346.15      264.94    311.67 o
  -4  -9   6    18497.54    19013.46    514.65 o
  -3  -9   6     7063.09     7226.57    207.14 o
  -2  -9   6      527.54      701.43    169.67 o
  -1  -9   6     3242.35     3464.79    218.87 o
   0  -9   6    20263.70    19968.29    314.01 o
   1  -9   6     1153.53     1184.79    103.88 o
   2  -9   6    52368.23    53787.04   1121.40 o
   3  -9   6    37998.71    38777.58   1006.93 o
   4  -9   6     3316.67     3417.21    274.99 o
   5  -9   6     5070.32     5147.41    289.43 o
   6  -9   6    10212.17     9562.78    323.09 o
   7  -9   6     1815.53     1574.68    284.02 o
   8  -9   6     1594.49     1417.10    238.83 o
   9  -9   6      887.12      905.81    237.76 o
  10  -9   6     9931.03     9776.85    462.30 o
  11  -9   6      233.15      333.93    290.00 o
  12  -9   6      458.08      622.50    288.89 o
  13  -9   6     4460.77     4273.22    315.97 o
  -8  -8   6     2135.48     2389.26    410.93 o
  -7  -8   6     8423.85     8158.11    322.52 o
  -6  -8   6       15.06      -66.42    312.63 o
  -5  -8   6    23367.08    23729.91    308.46 o
  -4  -8   6      392.80      423.19    179.66 o
  -3  -8   6    24883.76    24858.21    306.43 o
  -2  -8   6    14075.46    14212.45    225.61 o
  -1  -8   6      356.76      416.10    137.51 o
   0  -8   6     5758.01     5828.21    227.69 o
   1  -8   6    10947.44    10847.59    151.43 o
   2  -8   6     1101.28     1389.05    150.55 o
   3  -8   6       60.41      132.08    220.38 o
   4  -8   6     8703.01     8480.48    233.59 o
   5  -8   6     1308.60     1402.89    237.09 o
   6  -8   6      341.82      208.49    223.14 o
   7  -8   6    18248.47    18236.31    332.96 o
   8  -8   6     6408.92     5758.38    275.77 o
   9  -8   6     6808.76     6365.70    288.24 o
  10  -8   6     1294.93     1167.28    202.76 o
  11  -8   6    10515.13    10538.92    349.97 o
  12  -8   6     1497.73     1374.63    255.54 o
  13  -8   6     3019.39     2805.96    301.08 o
  -9  -7   6       25.42      311.76    578.56 o
  -8  -7   6     3467.30     3469.41    295.12 o
  -7  -7   6      367.05      357.22    253.25 o
  -6  -7   6     2134.46     2281.07    264.14 o
  -5  -7   6    11525.60    11375.25    274.47 o
  -4  -7   6      106.46      152.73    179.95 o
  -3  -7   6       95.19      104.51    164.87 o
  -2  -7   6     1364.64     1489.68    125.19 o
  -1  -7   6       21.25       65.88     60.58 o
   0  -7   6     8005.54     8199.23    119.16 o
   1  -7   6    15051.32    14779.63    249.46 o
   2  -7   6    95499.81    91613.06   1615.01 o
   3  -7   6     1949.15     1986.92    209.99 o
   4  -7   6    18792.92    19228.74    306.55 o
   5  -7   6      510.37      576.58    191.55 o
   6  -7   6    23309.14    22585.38    530.80 o
   7  -7   6      215.83      329.22    163.30 o
   8  -7   6      613.75      566.62    243.78 o
   9  -7   6     2788.85     2726.88    246.73 o
  10  -7   6       44.37      130.73    180.67 o
  11  -7   6     1410.35     1287.13    238.21 o
  12  -7   6    13509.30    13755.10    552.17 o
  13  -7   6     2278.00     2321.44    304.63 o
 -10  -6   6     1459.31     1407.10    392.18 o
  -9  -6   6      554.93      314.42    285.06 o
  -8  -6   6     1155.31     1102.43    271.28 o
  -7  -6   6     3575.94     3484.67    239.24 o
  -6  -6   6     7858.86     7534.93    293.70 o
  -5  -6   6    14417.67    14191.17    314.02 o
  -4  -6   6    13471.70    13768.04    239.96 o
  -3  -6   6    60467.66    59689.77    510.96 o
  -2  -6   6     5338.14     5581.79    113.53 o
  -1  -6   6     6554.97     7040.46    109.22 o
   0  -6   6      503.22      410.19     67.47 o
   1  -6   6      717.43     1057.21    100.72 o
   2  -6   6     4809.52     4775.51    134.17 o
   3  -6   6    25302.27    24358.26    382.33 o
   4  -6   6       48.48       61.58    125.16 o
   5  -6   6    13847.88    13802.62    194.29 o
   6  -6   6     3310.73     3135.30    165.25 o
   7  -6   6   106917.38   105259.20   1175.17 o
   8  -6   6     6705.39     6531.75    259.67 o
   9  -6   6     9896.98     9652.36    340.84 o
  10  -6   6     5049.10     4700.38    253.72 o
  11  -6   6     1168.98     1200.17    255.69 o
  12  -6   6      438.10      471.90    263.16 o
  13  -6   6     2449.30     2668.41    327.58 o
 -10  -5   6     3901.48     3608.50    310.86 o
  -9  -5   6     5071.79     4901.12    297.01 o
  -8  -5   6    10785.07    10598.78    281.58 o
  -7  -5   6     5746.21     5489.48    275.25 o
  -6  -5   6     7362.16     7600.04    199.47 o
  -5  -5   6     3950.81     3742.05    128.80 o
  -4  -5   6    15545.89    15623.09    131.43 o
  -3  -5   6    12461.83    12471.19    189.59 o
  -2  -5   6    51874.90    51273.28    229.49 o
  -1  -5   6      685.73      898.18     96.11 o
   0  -5   6    44688.60    46496.43    521.91 o
   1  -5   6    13537.81    13733.16    304.12 o
   2  -5   6    83469.24    83883.59   1249.80 o
   3  -5   6    16166.58    16433.25    311.46 o
   4  -5   6       27.16       94.89    116.87 o
   5  -5   6       76.00      163.00    133.48 o
   6  -5   6    10516.93    10521.57    260.38 o
   7  -5   6     3156.38     3416.64    152.00 o
   8  -5   6    29217.51    27379.00    488.22 o
   9  -5   6    15733.53    14778.61    459.01 o
  10  -5   6      106.84       42.97    234.50 o
  11  -5   6      395.38      206.28    258.84 o
  12  -5   6     3378.19     3520.80    281.31 o
  13  -5   6      170.04      364.55    337.21 o
 -11  -4   6     9967.87    10053.20    459.76 o
 -10  -4   6     2436.66     2562.88    249.20 o
  -9  -4   6    10967.46    10300.89    298.29 o
  -8  -4   6     4783.35     4809.16    217.69 o
  -7  -4   6     8766.87     8524.39    221.67 o
  -6  -4   6      532.54      566.09    125.44 o
  -5  -4   6     6206.89     6275.56    171.12 o
  -4  -4   6     8999.34     9057.02    103.97 o
  -3  -4   6     9708.90     9798.58    100.57 o
  -2  -4   6    10761.10    10339.00    106.20 o
  -1  -4   6    50574.26    50559.96    528.29 o
   0  -4   6      564.46      696.26     66.83 o
   1  -4   6    40072.77    40143.98    450.75 o
   2  -4   6     4401.92     4926.69     84.35 o
   3  -4   6    67369.47    67930.41    764.72 o
   4  -4   6     6055.20     5948.45    131.48 o
   5  -4   6     1650.52     1793.85    125.80 o
   6  -4   6    22876.61    22297.37    282.98 o
   7  -4   6     9809.52     9634.88    153.93 o
   8  -4   6     3094.30     3075.32    132.74 o
   9  -4   6     7911.50     7041.35    241.16 o
  10  -4   6     1327.96     1348.24    230.39 o
  11  -4   6     3123.88     2932.22    265.07 o
  12  -4   6      599.04      683.15    280.78 o
  13  -4   6     5796.83     5946.64    463.57 o
 -11  -3   6      102.73      146.43    216.78 o
 -10  -3   6     1507.76     1590.50    208.51 o
  -9  -3   6        3.50       -6.99    221.06 o
  -8  -3   6     1241.78     1187.98    193.30 o
  -7  -3   6    10832.05    10810.68    362.97 o
  -6  -3   6    30028.79    29321.64    223.49 o
  -5  -3   6      816.79      930.01    107.15 o
  -4  -3   6    27161.24    27185.17    337.15 o
  -3  -3   6     7714.89     7408.79    121.94 o
  -2  -3   6    27083.54    27126.25    226.50 o
  -1  -3   6     1896.43     2159.15     50.50 o
   0  -3   6     1971.72     2096.39     53.10 o
   1  -3   6    36139.12    36119.19    302.51 o
   2  -3   6    17718.16    17968.13    218.02 o
   3  -3   6     1823.26     1941.35     80.39 o
   4  -3   6     1320.96     1267.53     77.20 o
   5  -3   6     1810.40     1881.94     85.69 o
   6  -3   6     2532.42     2589.63    102.02 o
   7  -3   6    24075.18    23630.76    283.59 o
   8  -3   6    54043.35    54223.45   1034.39 o
   9  -3   6      439.46      483.15    194.60 o
  10  -3   6    15474.70    15719.58    412.16 o
  11  -3   6       42.66      221.35    312.11 o
  12  -3   6     4787.78     5053.13    271.30 o
 -12  -2   6     8481.50     8401.50    279.47 o
 -11  -2   6     3831.94     3723.44    229.48 o
 -10  -2   6     2548.39     2495.27    206.32 o
  -9  -2   6      733.38      493.61    184.15 o
  -8  -2   6     3999.02     3937.37    178.72 o
  -7  -2   6     1914.35     1886.08    151.81 o
  -6  -2   6     1205.67      997.63    112.70 o
  -5  -2   6    10868.80    10853.00    150.14 o
  -4  -2   6    17219.06    17826.80    132.82 o
  -3  -2   6     1173.73     1050.98     61.05 o
  -2  -2   6    41542.03    42438.63    333.71 o
  -1  -2   6     8805.96     8580.47    100.19 o
   0  -2   6    49084.32    51765.54    391.79 o
   1  -2   6    64645.36    66865.04    543.81 o
   2  -2   6    82647.16    81113.56    627.23 o
   3  -2   6   135425.09   131695.89    985.16 o
   4  -2   6     1480.26     1422.01     84.92 o
   5  -2   6     5760.98     5977.35    106.76 o
   6  -2   6      239.44      299.42    106.20 o
   7  -2   6       26.16      144.22     94.31 o
   8  -2   6       15.60       78.33    165.07 o
   9  -2   6     5270.40     5445.89    252.77 o
  10  -2   6      590.71      566.02    226.24 o
  11  -2   6     4014.83     4059.06    252.12 o
  12  -2   6      427.68      519.58    269.48 o
 -12  -1   6      404.91      466.25    228.08 o
 -11  -1   6      363.61      289.99    184.71 o
 -10  -1   6     2414.88     2494.63    184.18 o
  -9  -1   6      402.70      365.46    158.55 o
  -8  -1   6      864.87      832.26    125.00 o
  -7  -1   6    58351.50    56033.21    482.23 o
  -6  -1   6    18138.15    18010.39    139.40 o
  -5  -1   6    70587.52    71892.05    530.76 o
  -4  -1   6    38000.19    38649.07    326.74 o
  -3  -1   6     9877.44     9633.39     72.86 o
  -2  -1   6    51282.79    50539.18    447.55 o
  -1  -1   6    33530.35    33176.16    322.49 o
   0  -1   6    20426.99    21071.64    193.31 o
   1  -1   6     2109.25     2298.04     56.20 o
   2  -1   6    14570.67    15234.55    117.48 o
   3  -1   6     8911.43     9039.30    185.40 o
   4  -1   6    55999.34    55467.42    682.60 o
   5  -1   6       57.24       65.00     92.12 o
   6  -1   6    17046.38    16957.73    160.37 o
   7  -1   6    12933.63    13224.34    215.71 o
   8  -1   6    18968.46    18394.30    286.97 o
   9  -1   6      888.87      920.70    179.62 o
  10  -1   6      272.68      186.93    240.61 o
  11  -1   6      397.15      600.51    311.65 o
 -13   0   6     2054.55     2045.35    341.13 o
 -12   0   6    17903.41    17827.31    277.04 o
 -11   0   6     2191.09     2160.29    205.92 o
 -10   0   6     7966.32     7719.83    214.90 o
  -9   0   6     6926.10     6545.49    184.49 o
  -8   0   6       44.55      129.67     70.65 o
  -7   0   6     1027.38     1039.02    100.00 o
  -6   0   6    52725.46    51765.44    335.02 o
  -5   0   6    59366.77    58803.48    462.16 o
  -4   0   6    12759.03    12857.22    171.40 o
  -3   0   6    12432.70    12287.68    101.87 o
  -2   0   6    29454.51    29075.78    300.40 o
  -1   0   6    63474.36    64210.05    506.08 o
   0   0   6     7171.68     8033.63    180.41 o
   1   0   6      323.73      412.18     64.07 o
   2   0   6    13631.80    13014.32    166.36 o
   3   0   6    10314.23    10356.08    132.39 o
   4   0   6      275.75      277.41     78.24 o
   5   0   6     7800.31     7933.98    133.46 o
   6   0   6     3151.57     3104.05    113.47 o
   7   0   6     7043.39     6760.38    187.68 o
   8   0   6      140.65      179.65    182.63 o
   9   0   6     5207.33     5502.71    447.40 o
  10   0   6       28.51       90.25    286.94 o
  11   0   6      107.26      247.88    359.77 o
 -13   1   6     8392.24     8124.56    334.91 o
 -12   1   6      710.71      654.28    246.00 o
 -11   1   6    31814.88    31042.37    806.04 o
 -10   1   6    21732.12    20951.09    516.78 o
  -9   1   6     1986.87     2065.13    126.27 o
  -8   1   6      191.26      172.43    138.63 o
  -7   1   6    14809.77    14445.01    159.57 o
  -6   1   6      136.04      189.35     88.02 o
  -5   1   6     3774.56     3923.10     77.94 o
  -4   1   6     4541.19     4294.05     71.52 o
  -3   1   6    13701.03    13364.98    150.39 o
  -2   1   6      340.57      299.28     52.67 o
  -1   1   6    25630.65    25458.64    324.29 o
   0   1   6    26840.33    26495.29    355.70 o
   1   1   6     1433.77     1655.55     61.41 o
   2   1   6     5809.28     5900.36     81.33 o
   3   1   6    19912.90    19466.82    219.72 o
   4   1   6     9877.83     9980.56    115.88 o
   5   1   6    11216.88    11232.52    172.51 o
   6   1   6      473.08      373.09    182.69 o
   7   1   6    26199.01    25859.10    453.37 o
   8   1   6     7508.10     7987.22    219.89 o
   9   1   6      133.73      403.89    390.14 o
  10   1   6      749.81      687.21    328.93 o
 -13   2   6     3479.31     3446.48    307.42 o
 -12   2   6      283.63      352.43    294.81 o
 -11   2   6     2909.81     2358.89    244.52 o
 -10   2   6      334.65      393.59    163.70 o
  -9   2   6     4421.42     4367.93    155.95 o
  -8   2   6      890.11      964.37     80.87 o
  -7   2   6     1581.73     1499.97    100.68 o
  -6   2   6    55835.70    55840.71    515.68 o
  -5   2   6    11960.57    11628.98    172.61 o
  -4   2   6    23126.77    23837.94    283.17 o
  -3   2   6       73.38      163.07     67.87 o
  -2   2   6    36780.22    37237.09    309.38 o
  -1   2   6     3731.81     3715.44     62.89 o
   0   2   6     6476.67     6756.12     86.22 o
   1   2   6     1140.86     1036.14     82.74 o
   2   2   6     7832.40     7687.85    106.67 o
   3   2   6    12825.98    12546.46    126.15 o
   4   2   6    14728.65    14246.69    236.28 o
   5   2   6    11821.79    11556.47    188.42 o
   6   2   6    17060.92    16919.71    246.14 o
   7   2   6     9392.80     9437.19    218.07 o
   8   2   6    11775.32    12502.70    687.16 o
   9   2   6    19174.02    17906.71    696.52 o
  10   2   6       75.14      142.42    327.96 o
 -14   3   6      184.45      481.21    597.12 o
 -13   3   6     2848.09     2763.70    329.21 o
 -12   3   6     7126.75     7232.38    335.94 o
 -11   3   6    31559.13    32039.44    719.81 o
 -10   3   6       94.33       17.70    173.73 o
  -9   3   6     7778.91     7502.90    172.55 o
  -8   3   6      573.14      544.72    101.03 o
  -7   3   6    10985.09    10915.43    157.60 o
  -6   3   6      108.32      128.82    108.73 o
  -5   3   6     4539.86     4487.35    105.91 o
  -4   3   6      694.87      696.36     69.70 o
  -3   3   6     1878.80     2008.29     85.16 o
  -2   3   6    13032.81    13356.47    189.45 o
  -1   3   6   104924.80   104124.30   1086.78 o
   0   3   6    19157.14    19281.44    309.92 o
   1   3   6    41253.75    41216.27    404.66 o
   2   3   6    18828.10    18585.74    332.73 o
   3   3   6    16706.64    16950.80    228.95 o
   4   3   6    15793.67    15507.99    209.18 o
   5   3   6      869.19      928.03    148.72 o
   6   3   6     3734.53     3843.50    201.32 o
   7   3   6       65.30      130.71    209.33 o
   8   3   6     3714.64     3690.33    339.60 o
   9   3   6      296.06      458.78    349.35 o
 -14   4   6       79.26       95.76    603.31 o
 -13   4   6       82.02      128.93    317.60 o
 -12   4   6      782.56      769.45    302.85 o
 -11   4   6     1004.69      918.17    193.08 o
 -10   4   6    18082.98    18071.51    269.54 o
  -9   4   6      883.29      919.39    156.51 o
  -8   4   6    19243.64    18947.10    434.94 o
  -7   4   6     6265.23     5840.06    190.91 o
  -6   4   6   115052.01   110766.27   1560.22 o
  -5   4   6    10202.93     9649.35    149.76 o
  -4   4   6    17896.90    18337.81    312.42 o
  -3   4   6     8886.66     9315.22    114.01 o
  -2   4   6      817.27     1037.58     86.69 o
  -1   4   6     2730.60     2752.53     97.40 o
   0   4   6    21898.61    21198.08    155.47 o
   1   4   6    27733.39    27706.93    323.48 o
   2   4   6     1363.33     1511.63    189.99 o
   3   4   6     4619.82     4559.47    217.02 o
   4   4   6     6618.06     6677.25    202.79 o
   5   4   6     1945.31     1816.10    205.88 o
   6   4   6     4374.71     4793.39    228.03 o
   7   4   6        9.15       -0.24    350.83 o
   8   4   6    10484.72    11022.76    698.26 o
 -14   5   6      191.03       33.04    473.05 o
 -13   5   6     4946.80     4832.34    349.37 o
 -12   5   6     3631.39     3901.18    313.02 o
 -11   5   6    10404.54    11099.00    255.66 o
 -10   5   6      240.22      260.25    164.82 o
  -9   5   6     1086.14      968.72    192.33 o
  -8   5   6     1059.78     1017.10    178.14 o
  -7   5   6    18092.05    17904.35    255.59 o
  -6   5   6       20.90       55.30    180.25 o
  -5   5   6    47336.35    45142.55    647.18 o
  -4   5   6    23620.48    23802.21    297.54 o
  -3   5   6      632.08      681.41    106.36 o
  -2   5   6       29.71       83.53     96.16 o
  -1   5   6    21296.49    21305.01    283.10 o
   0   5   6      726.86      734.15     80.93 o
   1   5   6    12693.67    12178.04    223.80 o
   2   5   6     4790.53     4725.51    229.31 o
   3   5   6     8999.58     9047.67    255.07 o
   4   5   6     3427.02     3524.75    197.14 o
   5   5   6     1082.68     1235.96    211.70 o
   6   5   6     3276.55     3300.58    290.02 o
   7   5   6     2379.71     2380.46    429.87 o
   8   5   6       88.55      456.79    648.89 o
 -14   6   6     4501.26     5053.74    496.50 o
 -13   6   6      402.74      432.86    314.01 o
 -12   6   6    11927.53    12206.11    382.16 o
 -11   6   6     1103.10     1095.23    212.47 o
 -10   6   6    19549.75    19515.24    503.95 o
  -9   6   6      611.69      653.61    192.88 o
  -8   6   6      665.46      545.73    189.89 o
  -7   6   6    17181.75    17156.56    366.86 o
  -6   6   6    14079.93    13985.36    221.14 o
  -5   6   6     7476.69     7677.41    249.55 o
  -4   6   6     6335.89     6425.17    169.76 o
  -3   6   6       17.83       51.49    134.72 o
  -2   6   6      478.43      505.66    106.30 o
  -1   6   6     8419.62     8358.96    144.54 o
   0   6   6    31947.48    31163.48    376.36 o
   1   6   6      115.20      173.79    219.35 o
   2   6   6    13333.31    13123.62    336.34 o
   3   6   6       65.81       69.02    212.21 o
   4   6   6    18765.54    18929.63    521.10 o
   5   6   6       69.62       95.05    220.19 o
   6   6   6     4843.63     5107.31    340.50 o
 -14   7   6      683.49      779.10    452.05 o
 -13   7   6     1401.68     1391.85    336.35 o
 -12   7   6     7766.92     8021.92    272.42 o
 -11   7   6     1017.52     1301.90    214.75 o
 -10   7   6       90.90      172.52    206.23 o
  -9   7   6      228.42      169.59    192.59 o
  -8   7   6    11491.50    11222.10    245.32 o
  -7   7   6     5456.84     5422.66    192.15 o
  -6   7   6    24970.82    24379.78    314.45 o
  -5   7   6    63257.92    61099.02   1139.63 o
  -4   7   6       76.14       83.45    165.09 o
  -3   7   6    27466.33    26025.75    419.00 o
  -2   7   6     2929.66     2865.32    158.25 o
  -1   7   6    11376.71    11099.27    220.11 o
   0   7   6     1085.90      960.56    173.85 o
   1   7   6        5.72      141.52    224.60 o
   2   7   6       11.98       38.46    264.57 o
   3   7   6      716.73      655.96    237.68 o
   4   7   6     1563.95     1654.43    276.99 o
   5   7   6    15524.22    16739.01    817.14 o
   6   7   6     1121.85     1009.58    600.19 o
 -14   8   6      897.06      680.96    457.71 o
 -13   8   6    11133.42    11853.73    490.13 o
 -12   8   6     4838.40     4984.66    265.69 o
 -11   8   6    14717.58    15717.13    499.60 o
 -10   8   6    23195.30    23563.61    576.01 o
  -9   8   6      924.41      926.60    205.60 o
  -8   8   6      778.17      682.50    182.63 o
  -7   8   6       22.83       -4.85    190.38 o
  -6   8   6      429.39      410.16    192.98 o
  -5   8   6     2030.25     2017.07    175.50 o
  -4   8   6    19078.71    18420.05    240.84 o
  -3   8   6       46.88       64.81    150.15 o
  -2   8   6     8966.77     8806.71    185.03 o
  -1   8   6     4864.23     4708.00    194.60 o
   0   8   6    34129.28    33520.73    304.00 o
   1   8   6     2127.05     2351.09    255.15 o
   2   8   6     5222.28     5511.98    296.33 o
   3   8   6      153.09      149.38    337.65 o
   4   8   6      198.23      245.51    358.67 o
   5   8   6        0.59      333.81    632.37 o
 -13   9   6     3026.41     3089.83    364.11 o
 -12   9   6     1098.84     1213.85    242.63 o
 -11   9   6     2633.18     2882.94    245.76 o
 -10   9   6     6240.72     6405.50    257.50 o
  -9   9   6    15419.20    15584.45    268.82 o
  -8   9   6     1572.21     1321.40    217.44 o
  -7   9   6     5604.56     5570.70    243.43 o
  -6   9   6     9986.81     9777.95    263.54 o
  -5   9   6    16293.31    15940.43    330.86 o
  -4   9   6     1640.28     1529.68    184.03 o
  -3   9   6       20.57       47.10    158.37 o
  -2   9   6       38.40       83.65    177.85 o
  -1   9   6     2734.83     2650.63    199.33 o
   0   9   6      703.31      380.83    215.11 o
   1   9   6     7657.12     7914.50    316.82 o
   2   9   6     1702.61     1876.57    282.18 o
   3   9   6       81.35      277.77    576.03 o
   4   9   6     2427.61     2279.14    645.92 o
 -13  10   6      678.75      656.75    376.69 o
 -12  10   6        3.57      145.24    269.95 o
 -11  10   6     2511.62     2502.09    297.34 o
 -10  10   6     1554.06     1564.95    234.89 o
  -9  10   6     2092.82     1865.60    243.60 o
  -8  10   6     5042.07     4647.41    261.10 o
  -7  10   6      326.14      386.33    228.03 o
  -6  10   6     5082.63     4695.99    216.82 o
  -5  10   6     3792.65     3730.50    210.45 o
  -4  10   6     6815.50     6991.63    210.04 o
  -3  10   6     1007.01     1055.57    176.93 o
  -2  10   6      110.62      260.62    219.68 o
  -1  10   6    20897.94    20997.13    336.32 o
   0  10   6    11787.32    11554.48    348.88 o
   1  10   6     2405.83     2593.24    304.91 o
   2  10   6     5340.69     5467.07    548.87 o
 -12  11   6     2088.30     2211.65    326.21 o
 -11  11   6      564.45      425.15    252.46 o
 -10  11   6     6177.90     6100.89    298.54 o
  -9  11   6     1875.32     2048.66    265.49 o
  -8  11   6     3915.88     3921.10    259.92 o
  -7  11   6      151.59      312.26    236.09 o
  -6  11   6    15554.86    15348.20    347.07 o
  -5  11   6     7546.99     7602.38    226.07 o
  -4  11   6     1028.98     1030.28    189.61 o
  -3  11   6      263.81      170.13    209.11 o
  -2  11   6     4298.65     4102.44    234.59 o
  -1  11   6     3010.91     2439.71    259.77 o
   0  11   6    10587.40    10883.29    376.61 o
   1  11   6    16073.41    15145.42    737.92 o
 -11  12   6     1509.62     1672.72    319.77 o
 -10  12   6     3530.55     3691.72    304.29 o
  -9  12   6    10345.86     9852.81    326.34 o
  -8  12   6     1133.36     1142.63    266.17 o
  -7  12   6    16436.29    16247.51    701.64 o
  -6  12   6     5957.58     5982.17    250.38 o
  -5  12   6    11076.94    11369.70    284.95 o
  -4  12   6    13554.84    13542.19    292.86 o
  -3  12   6       52.77      143.23    232.72 o
  -2  12   6       42.95      285.50    304.69 o
  -1  12   6      126.45      155.37    379.07 o
  -9  13   6     4238.68     4411.31    441.81 o
  -8  13   6     3595.28     3736.85    859.67 o
  -7  13   6     3841.54     3894.62    405.02 o
  -6  13   6      222.61      288.03    275.31 o
  -5  13   6      936.90      952.85    280.72 o
  -4  13   6     2634.37     2685.53    329.74 o
   5 -16   7      818.00      974.51    574.53 o
   6 -16   7     1208.03     1436.02    522.08 o
   7 -16   7     3315.43     3618.45    610.37 o
   1 -15   7      360.42      614.38    402.86 o
   2 -15   7       14.33      317.28    390.53 o
   3 -15   7      173.99      552.53    339.30 o
   4 -15   7     6283.31     6488.41    305.12 o
   5 -15   7       37.40      284.22    277.54 o
   6 -15   7    10200.74     9854.53    697.43 o
   7 -15   7        4.98      875.51    639.47 o
   8 -15   7    19071.51    17955.38    522.25 o
   9 -15   7    10899.61    10936.98    408.72 o
  10 -15   7     1095.29     1200.46    390.70 o
  -1 -14   7    10933.24    11482.54    593.62 o
   0 -14   7       29.62      265.23    317.58 o
   1 -14   7     7821.43     7487.18    453.71 o
   2 -14   7       34.05      127.38    339.99 o
   3 -14   7    10442.05    10727.67    347.61 o
   4 -14   7     6212.94     6233.71    375.12 o
   5 -14   7     4071.41     4305.38    310.50 o
   6 -14   7      123.12      220.11    277.77 o
   7 -14   7     5784.42     5636.48    373.02 o
   8 -14   7     3500.48     3174.12    329.33 o
   9 -14   7     6355.61     6184.77    327.14 o
  10 -14   7     7852.75     8042.58    354.38 o
  11 -14   7      434.41      483.78    322.34 o
  -2 -13   7        7.00      147.23    313.58 o
  -1 -13   7     3695.69     4251.98    395.56 o
   0 -13   7    14898.87    15546.51    468.62 o
   1 -13   7      887.97      572.13    247.93 o
   2 -13   7    15598.16    16140.60    353.09 o
   3 -13   7      811.58      804.13    248.52 o
   4 -13   7     7240.27     8693.38    394.14 o
   5 -13   7     3526.92     3836.21    250.81 o
   6 -13   7      101.52      288.29    375.94 o
   7 -13   7     5441.83     5766.42    493.90 o
   8 -13   7    10951.18    10720.53    485.99 o
   9 -13   7      244.51      392.12    273.94 o
  10 -13   7       41.86      584.49    359.35 o
  11 -13   7      741.11      877.10    291.84 o
  12 -13   7       66.52      218.17    302.62 o
  -4 -12   7       53.16       80.23    510.52 o
  -3 -12   7     5452.20     5449.41    422.64 o
  -2 -12   7       32.06      209.33    425.58 o
  -1 -12   7     1885.10     1857.24    328.87 o
   0 -12   7      131.52      239.90    216.68 o
   1 -12   7      706.84      737.74    243.14 o
   2 -12   7     7753.64     7680.09    333.62 o
   3 -12   7     4562.18     4663.06    213.39 o
   4 -12   7      999.05     1259.94    310.94 o
   5 -12   7     2772.52     2743.69    275.83 o
   6 -12   7      285.63      378.02    331.81 o
   7 -12   7    10566.37     9884.45    374.06 o
   8 -12   7     1216.10     1312.38    308.08 o
   9 -12   7    22806.42    23184.34    680.64 o
  10 -12   7      834.56      765.35    270.20 o
  11 -12   7     3118.26     2994.13    290.56 o
  12 -12   7     1008.34      809.29    380.02 o
  13 -12   7     3429.30     3436.98    533.13 o
  -5 -11   7      230.08       65.46    481.52 o
  -4 -11   7     1385.34     1633.07    427.60 o
  -3 -11   7     1234.29     1324.01    534.11 o
  -2 -11   7      117.60       -5.85    216.62 o
  -1 -11   7     8026.36     8254.80    277.78 o
   0 -11   7    15595.75    15645.11    304.38 o
   1 -11   7     6145.23     6275.19    322.84 o
   2 -11   7    13402.69    13819.65    233.44 o
   3 -11   7     1752.91     1887.37    296.65 o
   4 -11   7    25427.74    24263.11    500.25 o
   5 -11   7      476.93      601.39    248.14 o
   6 -11   7       15.98       -2.20    277.65 o
   7 -11   7     1087.92      963.30    282.39 o
   8 -11   7       11.68       28.18    382.43 o
   9 -11   7     1125.38     1133.55    325.29 o
  10 -11   7     7517.86     7190.93    300.44 o
  11 -11   7       88.38      344.56    255.41 o
  12 -11   7     7562.01     7017.52    419.05 o
  13 -11   7        3.72      124.88    384.66 o
  -6 -10   7    15703.08    16093.77    540.39 o
  -5 -10   7     3860.97     4460.79    385.46 o
  -4 -10   7     5439.26     5010.28    369.32 o
  -3 -10   7     8293.80     8407.93    277.83 o
  -2 -10   7      356.02      418.76    209.73 o
  -1 -10   7     4479.99     4685.58    278.75 o
   0 -10   7     5489.63     5583.07    237.17 o
   1 -10   7    11514.78    11335.32    353.21 o
   2 -10   7       52.77      207.97    228.97 o
   3 -10   7     6869.47     6874.01    201.05 o
   4 -10   7     6615.04     6974.50    336.31 o
   5 -10   7    34658.04    34098.59    582.66 o
   6 -10   7      477.97      480.91    274.55 o
   7 -10   7    14503.48    14653.63    377.64 o
   8 -10   7     1658.45     1916.41    298.95 o
   9 -10   7    13018.38    13296.71    619.55 o
  10 -10   7     3990.80     3962.00    308.35 o
  11 -10   7     1514.21     1701.97    244.97 o
  12 -10   7     1121.78     1143.02    329.81 o
  13 -10   7     1835.51     1922.50    324.93 o
  -7  -9   7     3532.65     3488.43    426.05 o
  -6  -9   7      359.42      361.67    331.09 o
  -5  -9   7    16949.29    16464.60    715.17 o
  -4  -9   7    24628.45    24665.82    473.30 o
  -3  -9   7     1366.66     1482.38    182.56 o
  -2  -9   7    10521.96    10439.30    282.25 o
  -1  -9   7     7683.35     7741.84    241.75 o
   0  -9   7    21456.12    21836.09    203.94 o
   1  -9   7     2818.75     2796.41    132.85 o
   2  -9   7     4850.42     4877.37    239.03 o
   3  -9   7       56.96      434.70    293.45 o
   4  -9   7     2536.01     2567.28    279.34 o
   5  -9   7     7486.93     7367.36    447.89 o
   6  -9   7    26660.74    25587.62    408.54 o
   7  -9   7      843.38      640.61    241.88 o
   8  -9   7     7954.09     8288.14    286.18 o
   9  -9   7       47.77       -1.02    247.77 o
  10  -9   7     5419.06     5528.36    315.76 o
  11  -9   7       15.88       68.36    279.38 o
  12  -9   7     1208.22      851.60    273.49 o
  13  -9   7     6726.82     6701.02    352.93 o
  -8  -8   7      796.99      712.02    394.53 o
  -7  -8   7      422.05      174.76    268.81 o
  -6  -8   7     1580.81     1580.39    216.02 o
  -5  -8   7      204.95      236.34    196.08 o
  -4  -8   7      163.36      195.73    180.59 o
  -3  -8   7      308.44      387.78    172.07 o
  -2  -8   7      645.42      580.35    159.92 o
  -1  -8   7     2302.70     2524.21    130.95 o
   0  -8   7    17550.04    17742.15    259.06 o
   1  -8   7    65875.23    63125.88    959.06 o
   2  -8   7       86.54      213.23    150.77 o
   3  -8   7     6574.00     6710.85    319.58 o
   4  -8   7     3528.75     3597.18    218.79 o
   5  -8   7     2480.35     2647.69    258.60 o
   6  -8   7     5043.79     4965.01    250.76 o
   7  -8   7       15.47      188.32    233.87 o
   8  -8   7    14794.40    15073.08    377.16 o
   9  -8   7     8185.67     8392.93    298.96 o
  10  -8   7      962.43      788.34    239.28 o
  11  -8   7      739.99     1020.01    259.05 o
  12  -8   7      570.52      388.05    267.41 o
  13  -8   7     3860.02     3706.75    313.00 o
  -9  -7   7     1070.80     1022.76    319.15 o
  -8  -7   7     1379.46     1427.17    276.72 o
  -7  -7   7     4725.49     4709.51    332.50 o
  -6  -7   7     1023.58     1006.84    204.08 o
  -5  -7   7    20107.36    19830.52    381.61 o
  -4  -7   7    10126.15    10522.49    242.86 o
  -3  -7   7      589.22      602.68    133.31 o
  -2  -7   7      290.40      290.07    163.18 o
  -1  -7   7    10643.84    10710.26    159.17 o
   0  -7   7      580.01      668.67     78.71 o
   1  -7   7    11357.16    12233.52    171.99 o
   2  -7   7     4233.35     4254.27    180.89 o
   3  -7   7    11409.90    10819.74    223.97 o
   4  -7   7    10988.89    11284.69    357.53 o
   5  -7   7    49152.92    49822.81    514.48 o
   6  -7   7    15515.91    15141.95    409.94 o
   7  -7   7    11615.40    11627.70    294.57 o
   8  -7   7    22339.61    21328.01    343.67 o
   9  -7   7     5725.50     5687.78    249.86 o
  10  -7   7    16318.22    16191.87    457.93 o
  11  -7   7      389.94      300.52    255.27 o
  12  -7   7      219.05      103.22    271.36 o
  13  -7   7     1320.86     1202.09    320.09 o
 -10  -6   7     5378.44     5402.65    424.72 o
  -9  -6   7      439.76      201.25    283.49 o
  -8  -6   7      321.11      125.77    319.07 o
  -7  -6   7     3504.51     3447.03    230.52 o
  -6  -6   7     1933.66     1822.38    174.16 o
  -5  -6   7       51.58       75.20    133.00 o
  -4  -6   7     2680.57     2405.78    128.85 o
  -3  -6   7      594.13      604.19     99.42 o
  -2  -6   7     9672.79     9807.03    156.74 o
  -1  -6   7     3670.76     3733.86    156.98 o
   0  -6   7   114409.05   116863.86   1071.55 o
   1  -6   7    53224.68    53984.75    723.29 o
   2  -6   7    45543.23    47153.88    252.60 o
   3  -6   7    34592.02    35553.01    539.97 o
   4  -6   7     1198.07     1206.36    151.90 o
   5  -6   7     8752.27     8362.59    169.39 o
   6  -6   7    11957.48    11988.35    386.33 o
   7  -6   7    12341.09    12578.71    295.31 o
   8  -6   7        8.98      189.27    230.07 o
   9  -6   7      960.32      898.47    211.88 o
  10  -6   7     1618.41     1809.54    245.30 o
  11  -6   7    12242.54    12400.37    381.83 o
  12  -6   7      257.20      172.66    259.48 o
  13  -6   7     4457.41     4118.67    366.79 o
 -10  -5   7      365.76      458.73    285.25 o
  -9  -5   7     8801.25     9143.61    315.26 o
  -8  -5   7      243.42      261.58    204.38 o
  -7  -5   7    21542.51    21219.69    300.77 o
  -6  -5   7      408.40      454.53    159.44 o
  -5  -5   7    51849.79    52317.02    688.76 o
  -4  -5   7    21499.48    21499.56    140.48 o
  -3  -5   7       94.99      146.32     98.77 o
  -2  -5   7     5875.31     6131.13    112.35 o
  -1  -5   7     6351.53     6756.86    107.31 o
   0  -5   7     4416.92     4784.68    113.78 o
   1  -5   7    69112.54    71000.98    874.25 o
   2  -5   7    61340.39    61028.42    783.51 o
   3  -5   7      135.75      163.49     90.60 o
   4  -5   7      948.76     1106.90    119.96 o
   5  -5   7    22735.74    21614.45    229.13 o
   6  -5   7    10687.77    10691.12    184.27 o
   7  -5   7     2384.99     2432.69    157.17 o
   8  -5   7     2939.37     3109.69    158.67 o
   9  -5   7     4783.08     4853.19    241.78 o
  10  -5   7     1402.82     1319.91    236.34 o
  11  -5   7      118.39      298.94    248.97 o
  12  -5   7     7211.25     7275.44    324.38 o
  13  -5   7     1436.95     1580.57    416.37 o
 -11  -4   7      148.58      264.58    279.53 o
 -10  -4   7     3521.81     3538.80    290.89 o
  -9  -4   7     7947.53     7976.27    409.87 o
  -8  -4   7    11278.27    11190.37    247.57 o
  -7  -4   7      439.10      436.33    182.49 o
  -6  -4   7    22975.67    22903.10    274.31 o
  -5  -4   7     4328.87     4092.00    190.16 o
  -4  -4   7    34807.65    33992.32    294.97 o
  -3  -4   7    22835.70    22620.23    202.61 o
  -2  -4   7      257.72      333.71     67.86 o
  -1  -4   7     8267.08     8426.30     73.39 o
   0  -4   7    29833.55    29862.30    403.97 o
   1  -4   7      146.43      138.32     60.03 o
   2  -4   7     3553.59     3819.34     85.28 o
   3  -4   7    12126.97    12452.56    144.74 o
   4  -4   7     2256.41     2275.15     97.03 o
   5  -4   7       45.52        8.82    109.75 o
   6  -4   7    12259.65    11675.42    186.60 o
   7  -4   7    12214.13    12061.09    192.53 o
   8  -4   7      481.91      558.68    143.45 o
   9  -4   7      841.78      889.34    221.99 o
  10  -4   7     6885.20     6823.62    273.96 o
  11  -4   7     1190.09     1190.10    264.37 o
  12  -4   7     8833.12     8634.16    337.21 o
 -11  -3   7     6262.15     6391.71    286.03 o
 -10  -3   7      515.12      513.32    195.46 o
  -9  -3   7     7077.83     7091.91    307.75 o
  -8  -3   7      415.01      346.34    201.49 o
  -7  -3   7       85.87      168.61    167.78 o
  -6  -3   7    18733.21    18059.24    239.93 o
  -5  -3   7     3946.39     3943.20    118.94 o
  -4  -3   7      924.90     1098.58     73.01 o
  -3  -3   7     3754.32     3732.99     60.40 o
  -2  -3   7     1042.62      896.02     55.53 o
  -1  -3   7     3854.75     4212.52     59.87 o
   0  -3   7     2465.74     2402.77     62.41 o
   1  -3   7    66124.70    65549.28    635.22 o
   2  -3   7     8415.70     7820.66     95.20 o
   3  -3   7    13236.09    12946.76    116.57 o
   4  -3   7       70.28       79.88     81.98 o
   5  -3   7    32958.43    32138.33    307.58 o
   6  -3   7     2144.25     2074.78    107.43 o
   7  -3   7    11256.48    11028.31    150.55 o
   8  -3   7        7.54       45.87    203.24 o
   9  -3   7     2197.73     2520.46    234.82 o
  10  -3   7     3542.59     3682.49    231.33 o
  11  -3   7    11000.36    11548.65    299.93 o
  12  -3   7     5357.50     5206.37    324.14 o
 -12  -2   7     1844.48     2331.79    268.56 o
 -11  -2   7     2603.73     2683.35    223.00 o
 -10  -2   7      183.97       94.67    189.73 o
  -9  -2   7      598.72      526.17    180.75 o
  -8  -2   7     7250.51     6934.10    166.79 o
  -7  -2   7     2307.02     2356.13    116.08 o
  -6  -2   7    25903.15    24444.94    403.88 o
  -5  -2   7    11061.87    11306.39    184.25 o
  -4  -2   7    68057.77    66785.09    473.65 o
  -3  -2   7     4046.54     4197.52     70.18 o
  -2  -2   7     2835.93     2770.13     55.10 o
  -1  -2   7     6388.23     6689.64    112.32 o
   0  -2   7    20635.77    21007.12    240.06 o
   1  -2   7     3898.76     3932.08     54.27 o
   2  -2   7     1662.48     1629.26     57.90 o
   3  -2   7     1621.61     1817.76     67.23 o
   4  -2   7    10364.32    10449.00    148.75 o
   5  -2   7     2526.48     2605.96    105.42 o
   6  -2   7    93977.41    88720.60   1115.45 o
   7  -2   7    22131.60    21658.07    247.39 o
   8  -2   7     8111.47     8130.85    208.91 o
   9  -2   7     7854.90     8064.28    274.46 o
  10  -2   7     1174.23     1515.61    241.36 o
  11  -2   7      117.97      184.84    259.11 o
  12  -2   7       93.45      221.14    392.06 o
 -12  -1   7     5750.45     5687.11    256.05 o
 -11  -1   7     7389.67     7278.54    215.87 o
 -10  -1   7     4209.13     4010.81    189.19 o
  -9  -1   7    19004.13    18296.93    206.71 o
  -8  -1   7      139.15      204.27    177.91 o
  -7  -1   7     3071.30     2953.77     71.96 o
  -6  -1   7      165.61      166.60     92.61 o
  -5  -1   7      392.09      493.12     81.76 o
  -4  -1   7    22769.63    22654.47    122.38 o
  -3  -1   7    18012.39    17248.51    171.91 o
  -2  -1   7     5260.19     5422.53     73.41 o
  -1  -1   7    80189.30    81940.38    755.30 o
   0  -1   7    12981.97    12944.46    219.42 o
   1  -1   7   105715.47   100680.10   1110.10 o
   2  -1   7    26481.83    26689.38    141.43 o
   3  -1   7     1157.66     1164.27     65.83 o
   4  -1   7       23.47       52.73     85.57 o
   5  -1   7      675.76      683.80    102.12 o
   6  -1   7     4416.34     4185.10    130.68 o
   7  -1   7     3419.65     3293.70    174.90 o
   8  -1   7    13798.09    13705.02    235.54 o
   9  -1   7       46.39      114.12    190.50 o
  10  -1   7      172.38      284.57    311.69 o
  11  -1   7     3978.05     3949.22    379.25 o
 -13   0   7     3943.63     3879.14    337.67 o
 -12   0   7     6927.19     6973.44    255.36 o
 -11   0   7     1961.86     2097.29    239.44 o
 -10   0   7     7056.19     7027.43    235.88 o
  -9   0   7    11717.72    11597.20    293.10 o
  -8   0   7    26468.42    26848.42    422.53 o
  -7   0   7     5463.54     5340.89    147.98 o
  -6   0   7    23074.57    23285.57    329.58 o
  -5   0   7     1829.66     1612.74     91.39 o
  -4   0   7    18185.13    17432.11    118.06 o
  -3   0   7    11467.69    11056.63     98.44 o
  -2   0   7    20342.01    19930.63    218.32 o
  -1   0   7     6477.38     6395.03     65.01 o
   0   0   7    21394.05    22292.00    230.25 o
   1   0   7     4949.45     5350.62    122.38 o
   2   0   7    12461.77    12032.11    130.40 o
   3   0   7     5129.51     5277.43     92.56 o
   4   0   7     2588.80     2796.26     93.25 o
   5   0   7    11328.37    10464.14    249.44 o
   6   0   7    33884.35    32427.35    490.47 o
   7   0   7      564.52      612.17    190.07 o
   8   0   7     6129.46     5895.23    229.24 o
   9   0   7      163.10      311.06    370.55 o
  10   0   7     2935.00     3232.45    360.92 o
  11   0   7        8.81      249.56    408.81 o
 -13   1   7     1768.87     1962.06    329.31 o
 -12   1   7     1371.12     1287.78    238.48 o
 -11   1   7       70.69      112.10    368.06 o
 -10   1   7      149.81      158.39    218.54 o
  -9   1   7       70.06       69.03    146.31 o
  -8   1   7     6709.98     6768.34    157.32 o
  -7   1   7    43897.98    42560.92    363.08 o
  -6   1   7      165.65      191.50    105.47 o
  -5   1   7    19102.04    18339.38    253.25 o
  -4   1   7     3333.98     3387.59     76.91 o
  -3   1   7    14232.34    13558.25    233.58 o
  -2   1   7      195.62      230.85     57.68 o
  -1   1   7     1992.72     1971.85     68.04 o
   0   1   7    53935.02    53096.32    581.21 o
   1   1   7    32483.45    32019.08    219.25 o
   2   1   7      445.39      501.15     75.87 o
   3   1   7     1988.78     2204.99     92.17 o
   4   1   7       18.88       91.32    104.61 o
   5   1   7     1867.83     1947.41    107.79 o
   6   1   7      562.53      799.76    157.07 o
   7   1   7    21657.08    21336.35    610.29 o
   8   1   7      336.45      392.09    188.38 o
   9   1   7     5367.56     4963.76    335.33 o
  10   1   7      575.36      564.86    345.69 o
 -13   2   7     7650.60     7966.69    385.58 o
 -12   2   7    11684.93    11691.69    404.40 o
 -11   2   7     1371.43     1455.59    251.62 o
 -10   2   7      216.71      126.27    182.61 o
  -9   2   7     4541.95     4465.08    151.51 o
  -8   2   7     2537.73     2601.72    110.98 o
  -7   2   7     4648.54     4814.55    122.49 o
  -6   2   7      758.12      819.71     94.45 o
  -5   2   7    30092.21    29904.38    313.58 o
  -4   2   7     8131.33     7835.49    121.88 o
  -3   2   7     8047.66     7768.27    106.02 o
  -2   2   7     1163.73      999.92     54.20 o
  -1   2   7    28726.35    30026.10    317.01 o
   0   2   7    29550.04    29760.52    140.05 o
   1   2   7    25689.76    26059.20    340.39 o
   2   2   7    64836.40    63234.98    755.34 o
   3   2   7        4.66       76.13     85.74 o
   4   2   7     9761.31     9962.36    173.81 o
   5   2   7     5769.90     5880.77    163.87 o
   6   2   7     8682.02     8874.31    217.32 o
   7   2   7       51.58      187.17    200.72 o
   8   2   7       20.25       32.75    251.50 o
   9   2   7       25.57       75.69    342.68 o
 -14   3   7     1957.22     1737.60    616.94 o
 -13   3   7      754.72      442.16    341.44 o
 -12   3   7      669.73      537.85    305.63 o
 -11   3   7      636.90      497.63    289.04 o
 -10   3   7       32.52      201.23    158.63 o
  -9   3   7     2414.73     2365.00    151.97 o
  -8   3   7    38994.57    39307.03    551.50 o
  -7   3   7    12636.06    12355.43    207.57 o
  -6   3   7    48406.61    49293.71    413.62 o
  -5   3   7    28238.93    28153.37    205.74 o
  -4   3   7    26796.84    26833.57    465.89 o
  -3   3   7    42451.91    42298.30    488.55 o
  -2   3   7     6865.24     7172.07    101.48 o
  -1   3   7       73.44      159.98     67.56 o
   0   3   7     6370.90     6103.16    108.31 o
   1   3   7        9.90       99.16    146.62 o
   2   3   7     5110.44     5053.89    161.06 o
   3   3   7    20299.74    20409.91    229.23 o
   4   3   7     3743.06     3633.78    170.42 o
   5   3   7    18722.81    17935.16    298.10 o
   6   3   7     1854.20     2096.13    217.57 o
   7   3   7    24485.06    24911.03    704.58 o
   8   3   7     2145.32     2121.69    367.34 o
   9   3   7      338.64       -3.40    593.98 o
 -14   4   7     1215.05     1510.69    660.91 o
 -13   4   7    27215.25    27946.12    597.04 o
 -12   4   7     6360.82     6499.48    333.67 o
 -11   4   7     7845.40     8200.92    253.88 o
 -10   4   7     6435.13     6269.59    219.40 o
  -9   4   7      741.80      772.78    123.63 o
  -8   4   7     5248.35     5097.29    203.82 o
  -7   4   7    16631.13    16020.75    245.67 o
  -6   4   7    24024.15    23694.93    426.18 o
  -5   4   7     2971.33     3115.84    134.27 o
  -4   4   7     6323.32     6490.13    145.78 o
  -3   4   7    19894.72    19687.71    283.56 o
  -2   4   7    41866.33    41713.46    466.87 o
  -1   4   7     9588.53     9851.59    135.74 o
   0   4   7    13449.97    13548.01    150.06 o
   1   4   7    13089.01    12833.97    217.07 o
   2   4   7    18559.89    18036.34    277.00 o
   3   4   7     1557.23     1563.31    179.52 o
   4   4   7     3450.50     3516.48    178.73 o
   5   4   7     3045.63     3258.56    219.07 o
   6   4   7     1548.64     1582.47    222.96 o
   7   4   7     1706.94     1561.31    292.76 o
   8   4   7      820.65     1015.57    419.39 o
 -14   5   7     4520.81     4621.78    653.82 o
 -13   5   7      617.08      659.69    311.82 o
 -12   5   7    20392.15    21143.86    428.44 o
 -11   5   7    13477.79    14015.08    284.67 o
 -10   5   7     2433.19     2349.23    175.22 o
  -9   5   7     3715.40     3424.25    202.69 o
  -8   5   7    18218.09    18030.87    271.69 o
  -7   5   7     6133.77     5873.70    211.68 o
  -6   5   7     3365.59     3467.57    177.48 o
  -5   5   7       66.59      135.01    151.93 o
  -4   5   7     5555.06     5432.11    148.07 o
  -3   5   7     1616.75     1638.78    127.51 o
  -2   5   7     5620.71     5543.10    127.87 o
  -1   5   7    17826.62    17412.15    181.26 o
   0   5   7      331.31      414.86     92.99 o
   1   5   7     5035.72     4831.53    200.09 o
   2   5   7     3734.97     3643.85    221.51 o
   3   5   7     1827.09     1727.74    214.72 o
   4   5   7     8286.28     8540.12    213.27 o
   5   5   7      544.54      615.06    212.15 o
   6   5   7    18387.75    19053.33    690.21 o
   7   5   7    14015.31    14941.77   1050.78 o
 -14   6   7     2272.03     1961.21    480.84 o
 -13   6   7     2882.33     3095.98    335.87 o
 -12   6   7       95.52       53.55    257.19 o
 -11   6   7      630.60      554.23    215.00 o
 -10   6   7     2152.49     2077.55    210.37 o
  -9   6   7       40.65       42.83    185.71 o
  -8   6   7        6.39      115.49    180.58 o
  -7   6   7    15783.26    15069.09    232.58 o
  -6   6   7    10884.30    10691.07    239.37 o
  -5   6   7     3718.41     3928.18    197.26 o
  -4   6   7       93.66       71.10    140.50 o
  -3   6   7    37666.85    36628.63    271.13 o
  -2   6   7     1278.12     1186.24    119.69 o
  -1   6   7    21887.46    21137.48    246.04 o
   0   6   7      174.31      267.54    164.39 o
   1   6   7    17760.51    17268.05    264.00 o
   2   6   7    14984.15    15353.02    515.50 o
   3   6   7     5596.18     5747.84    266.86 o
   4   6   7     1314.12     1463.46    276.18 o
   5   6   7     4847.08     4900.54    261.54 o
   6   6   7     7567.69     7015.34    361.77 o
 -14   7   7     2909.93     2579.86    491.85 o
 -13   7   7      728.69      752.10    309.57 o
 -12   7   7    15779.69    16332.94    320.72 o
 -11   7   7      749.75      862.81    218.90 o
 -10   7   7     4532.17     4553.56    273.69 o
  -9   7   7     2540.63     2731.90    220.95 o
  -8   7   7    26035.24    25070.29    508.11 o
  -7   7   7       28.73      104.50    192.14 o
  -6   7   7     2933.16     3060.13    204.60 o
  -5   7   7        7.81       94.75    204.65 o
  -4   7   7      156.77       96.56    164.16 o
  -3   7   7    12236.95    11844.24    192.68 o
  -2   7   7    35031.52    34486.33    351.49 o
  -1   7   7    11024.71    10866.37    213.81 o
   0   7   7    25657.25    25024.04    301.49 o
   1   7   7    14918.33    14816.34    560.16 o
   2   7   7    11102.53    11054.32    444.44 o
   3   7   7     9987.63    10366.67    392.51 o
   4   7   7       37.78       83.86    354.05 o
   5   7   7      144.62       99.26    309.11 o
 -13   8   7     1098.93      797.54    336.99 o
 -12   8   7      395.01      384.27    238.57 o
 -11   8   7     2152.54     2248.61    245.59 o
 -10   8   7      558.77      607.60    212.57 o
  -9   8   7    13839.83    13509.32    260.88 o
  -8   8   7      834.47      916.05    206.37 o
  -7   8   7    67001.14    65563.07   1194.95 o
  -6   8   7     8649.80     8565.92    298.49 o
  -5   8   7    11596.68    10910.44    214.50 o
  -4   8   7     7090.17     6623.82    197.59 o
  -3   8   7     1326.70     1414.89    157.98 o
  -2   8   7     1643.92     1560.54    161.32 o
  -1   8   7     4102.63     3998.05    198.06 o
   0   8   7     8035.59     8067.33    234.65 o
   1   8   7       35.89       79.62    234.62 o
   2   8   7     1087.15      928.04    267.06 o
   3   8   7     3925.58     4034.42    402.72 o
   4   8   7     2323.51     2408.93    416.67 o
 -13   9   7     1312.84     1502.15    272.59 o
 -12   9   7    13860.75    14501.05    373.18 o
 -11   9   7     5481.67     5707.53    244.01 o
 -10   9   7       33.38       50.27    280.33 o
  -9   9   7      326.95      185.75    223.45 o
  -8   9   7     4256.48     3955.61    233.53 o
  -7   9   7     1073.06     1093.02    227.74 o
  -6   9   7    15365.19    14978.67    524.64 o
  -5   9   7     9862.84     9774.91    228.30 o
  -4   9   7      143.62      173.57    173.55 o
  -3   9   7      232.36      360.23    162.62 o
  -2   9   7    12516.31    12564.59    221.52 o
  -1   9   7      351.90      531.79    195.88 o
   0   9   7    11231.20    10933.08    329.18 o
   1   9   7       27.89      119.45    309.19 o
   2   9   7     5401.46     5625.13    444.56 o
   3   9   7      347.34      697.23    388.70 o
 -12  10   7      175.19      197.22    310.47 o
 -11  10   7     5888.13     5914.53    283.22 o
 -10  10   7      277.82      357.18    240.02 o
  -9  10   7     1017.78      886.75    237.98 o
  -8  10   7     9852.80     9667.57    458.40 o
  -7  10   7    16501.21    16570.13    321.03 o
  -6  10   7     1384.02     1348.44    235.78 o
  -5  10   7     5102.27     5015.32    215.26 o
  -4  10   7       64.25       73.48    204.67 o
  -3  10   7     1105.09     1245.15    194.64 o
  -2  10   7      818.28      998.20    198.84 o
  -1  10   7     6489.05     6816.75    277.15 o
   0  10   7     1080.26     1240.80    285.07 o
   1  10   7     2658.93     2872.07    322.76 o
 -12  11   7     3456.42     3450.73    332.23 o
 -11  11   7       32.52       83.62    289.31 o
 -10  11   7       30.35       65.32    337.08 o
  -9  11   7      726.93      613.65    265.56 o
  -8  11   7     2517.81     2302.95    256.50 o
  -7  11   7     3555.95     3707.30    276.39 o
  -6  11   7    19223.17    18601.54    404.81 o
  -5  11   7       43.71      252.12    322.45 o
  -4  11   7     7381.94     7023.48    244.24 o
  -3  11   7     2300.54     2274.71    225.56 o
  -2  11   7    14426.11    14880.44    339.21 o
  -1  11   7      270.82      226.64    256.27 o
   0  11   7     3477.18     3503.97    577.81 o
 -10  12   7       66.71       -4.12    372.17 o
  -9  12   7     1198.34     1144.39    305.58 o
  -8  12   7     2529.14     2533.21    288.19 o
  -7  12   7     3371.30     2985.36    291.68 o
  -6  12   7      576.57      612.16    246.90 o
  -5  12   7     1401.53     1424.30    268.11 o
  -4  12   7      585.94      376.77    320.50 o
  -3  12   7     3840.74     3561.74    341.19 o
  -2  12   7     1716.38     1583.96    404.56 o
   4 -16   8      207.65      333.58    580.99 o
   5 -16   8       87.44      -10.06    565.77 o
   6 -16   8     8036.46     8513.76    635.97 o
   7 -16   8     9712.78     9883.41    665.86 o
   8 -16   8     1212.34      623.21    531.95 o
   1 -15   8    13814.49    13907.17   1388.74 o
   2 -15   8    11244.93    11221.50    608.01 o
   3 -15   8      433.78      395.33    295.63 o
   4 -15   8     2381.24     2700.62    303.04 o
   5 -15   8       96.28      436.61    356.12 o
   6 -15   8       40.10      334.47    335.52 o
   7 -15   8     1495.91     1947.56    319.84 o
   8 -15   8     4313.86     4499.82    362.75 o
   9 -15   8      101.81      479.08    405.67 o
  10 -15   8     2866.75     2990.64    451.98 o
  -1 -14   8      154.02      351.69    507.99 o
   0 -14   8     4106.44     4809.54    424.31 o
   1 -14   8     1774.32     1937.45    394.83 o
   2 -14   8     7136.41     7953.81    320.24 o
   3 -14   8    12324.40    12736.53    360.38 o
   4 -14   8     1212.85     1461.40    286.13 o
   5 -14   8     3227.69     3122.02    306.47 o
   6 -14   8     7157.46     8117.92    467.35 o
   7 -14   8    10883.39    10702.72    448.37 o
   8 -14   8        8.44      -15.91    496.67 o
   9 -14   8      579.91      504.95    310.53 o
  10 -14   8      290.38      595.77    324.79 o
  11 -14   8      717.32      662.75    300.91 o
  -3 -13   8     5708.08     5066.38    576.90 o
  -2 -13   8     4324.41     4984.68    430.49 o
  -1 -13   8     1769.77     1599.37    345.01 o
   0 -13   8        6.23      149.03    352.52 o
   1 -13   8     4980.93     5175.31    292.64 o
   2 -13   8     1207.10     1249.40    257.16 o
   3 -13   8      115.96      123.62    245.71 o
   4 -13   8      750.56      905.82    336.05 o
   5 -13   8      928.09     1199.80    224.91 o
   6 -13   8     4248.14     4165.55    297.22 o
   7 -13   8     3541.60     3330.10    372.67 o
   8 -13   8    11411.67    11633.42    436.60 o
   9 -13   8      547.57      798.87    336.30 o
  10 -13   8      309.01      497.01    277.78 o
  11 -13   8     6404.94     6492.38    335.62 o
  12 -13   8      807.08      606.02    389.06 o
  -4 -12   8      298.96      384.77    455.26 o
  -2 -12   8     5130.49     5528.14    766.19 o
  -1 -12   8     1950.39     2008.96    249.66 o
   0 -12   8     5164.64     5419.02    270.58 o
   1 -12   8     1458.85     1353.93    239.80 o
   2 -12   8     9418.78     9636.97    301.98 o
   3 -12   8     7039.08     7053.20    281.28 o
   4 -12   8     1409.18     1791.88    350.17 o
   5 -12   8     2701.73     2667.88    242.03 o
   6 -12   8    16856.12    16418.79    406.40 o
   7 -12   8      645.25      709.30    369.83 o
   8 -12   8     2182.10     2067.29    331.93 o
   9 -12   8      576.36      465.54    304.93 o
  10 -12   8        1.02       90.31    298.69 o
  11 -12   8       24.85      316.85    267.35 o
  12 -12   8    11098.33    12381.58    497.98 o
  -5 -11   8     5699.91     5376.60    442.12 o
  -4 -11   8       59.48      136.15    366.14 o
  -3 -11   8     5471.36     5896.14    369.69 o
  -2 -11   8      181.47       85.49    228.91 o
  -1 -11   8      608.04      666.77    213.20 o
   0 -11   8     3999.76     4257.16    252.34 o
   1 -11   8     5838.15     5993.68    263.07 o
   2 -11   8      993.74     1188.19    226.71 o
   3 -11   8     9788.77     9314.69    346.02 o
   4 -11   8       81.62      241.76    405.61 o
   5 -11   8    14050.42    13801.00    307.69 o
   6 -11   8      363.05      393.72    285.85 o
   7 -11   8    39445.88    39178.66   1215.86 o
   8 -11   8    30147.00    29956.58    615.28 o
   9 -11   8     1616.59     1558.89    297.32 o
  10 -11   8     3433.47     3206.41    354.49 o
  11 -11   8      349.72      414.18    269.84 o
  12 -11   8       18.68       25.87    583.31 o
  13 -11   8       29.86       -2.88    751.91 o
  -6 -10   8      988.68     1191.14    398.84 o
  -5 -10   8      597.68      862.16    347.16 o
  -4 -10   8      617.71      669.87    238.96 o
  -3 -10   8     3207.51     3236.71    241.44 o
  -2 -10   8    23788.32    24716.65    472.72 o
  -1 -10   8       13.16       52.94    225.92 o
   0 -10   8    32369.65    32136.62    627.00 o
   1 -10   8     1343.72     1389.15    152.64 o
   2 -10   8    30426.67    31795.06    373.76 o
   3 -10   8    19195.07    19073.19    320.16 o
   4 -10   8     3267.65     3101.20    240.18 o
   5 -10   8      948.61      752.70    265.88 o
   6 -10   8     3498.49     3326.89    299.05 o
   7 -10   8     6110.92     5681.77    301.40 o
   8 -10   8     3625.47     3898.53    299.58 o
   9 -10   8    15205.79    14814.97    472.79 o
  10 -10   8      259.22      381.68    282.28 o
  11 -10   8      298.34      342.64    287.07 o
  12 -10   8    10960.72    11802.26    448.64 o
  13 -10   8     2934.15     2597.74    344.60 o
  -7  -9   8    15949.90    16418.98    709.12 o
  -6  -9   8      762.31      779.23    334.75 o
  -5  -9   8     8131.17     7790.88    245.16 o
  -4  -9   8      454.45      496.98    194.53 o
  -3  -9   8     2207.43     2234.59    193.29 o
  -2  -9   8     9719.38     9596.20    351.17 o
  -1  -9   8    22647.53    22556.01    455.52 o
   0  -9   8     8126.07     7759.38    141.21 o
   1  -9   8    12710.11    12382.44    190.76 o
   2  -9   8     2644.51     2633.99    198.97 o
   3  -9   8    18414.25    17874.83    285.08 o
   4  -9   8     5659.39     5778.49    241.08 o
   5  -9   8     1908.03     2132.72    275.47 o
   6  -9   8     4238.34     3944.15    288.07 o
   7  -9   8    21292.62    20674.46    363.60 o
   8  -9   8     2243.70     2265.30    251.81 o
   9  -9   8     1583.64     1445.30    259.56 o
  10  -9   8     1982.05     1932.46    251.15 o
  11  -9   8      181.34      146.08    287.57 o
  12  -9   8     1884.58     1819.25    282.53 o
  13  -9   8      642.16      542.69    310.06 o
  -8  -8   8     3515.63     3398.43    337.53 o
  -7  -8   8     2523.12     2448.37    308.57 o
  -6  -8   8    31820.46    31944.81    438.62 o
  -5  -8   8     3390.18     3464.14    209.36 o
  -4  -8   8     9827.14     9372.79    268.31 o
  -3  -8   8       42.46       70.57    180.66 o
  -2  -8   8     4309.16     4278.07    216.40 o
  -1  -8   8      302.26      505.22    190.98 o
   0  -8   8      451.62      404.04     63.39 o
   1  -8   8    11845.11    11924.43    182.07 o
   2  -8   8    22584.55    22340.67    265.31 o
   3  -8   8      820.03      882.14    183.20 o
   4  -8   8     4881.69     4709.89    223.45 o
   5  -8   8     1251.34     1325.74    190.95 o
   6  -8   8     7507.85     6802.68    372.44 o
   7  -8   8        1.63      198.21    304.20 o
   8  -8   8    16868.34    17066.96    383.29 o
   9  -8   8     3147.57     3214.78    228.02 o
  10  -8   8     6260.51     6113.44    264.31 o
  11  -8   8     2505.98     2508.33    261.32 o
  12  -8   8    15479.23    15670.88    475.25 o
  13  -8   8      588.11      704.27    305.77 o
  -9  -7   8       52.23      150.83    305.77 o
  -8  -7   8     2724.67     2621.85    289.76 o
  -7  -7   8       39.78      -41.04    311.23 o
  -6  -7   8     6280.55     6117.56    235.54 o
  -5  -7   8      167.46      221.47    185.26 o
  -4  -7   8     1774.70     1752.64    180.94 o
  -3  -7   8     1172.93     1229.50    177.23 o
  -2  -7   8     9329.27     9689.93    221.50 o
  -1  -7   8    22365.87    21967.09    345.22 o
   0  -7   8      662.31      685.06    128.81 o
   1  -7   8    28260.09    27786.53    252.73 o
   2  -7   8     3472.58     3489.47    174.63 o
   3  -7   8    38540.29    38673.14    702.05 o
   4  -7   8       89.84      136.98    168.42 o
   5  -7   8     2914.73     2965.46    188.65 o
   6  -7   8     5740.17     5954.40    201.04 o
   7  -7   8    14664.61    13699.93    238.16 o
   8  -7   8     2465.02     2338.30    217.43 o
   9  -7   8     1852.77     2094.87    224.47 o
  10  -7   8      372.98      563.02    231.69 o
  11  -7   8    11494.64    11100.70    307.55 o
  12  -7   8      599.30      648.49    287.31 o
  13  -7   8    14948.35    14920.38    443.72 o
 -10  -6   8       90.46      210.83    508.31 o
  -9  -6   8     2092.32     1691.50    282.31 o
  -8  -6   8      778.69      522.24    258.50 o
  -7  -6   8    24150.36    24113.00    415.92 o
  -6  -6   8    21106.49    21113.89    263.20 o
  -5  -6   8     6394.60     6361.29    167.97 o
  -4  -6   8    11258.24    11378.11    216.27 o
  -3  -6   8     7534.38     7151.74    212.43 o
  -2  -6   8    23098.98    23046.22    323.36 o
  -1  -6   8     2921.71     2764.63    142.78 o
   0  -6   8       83.10      147.70    112.78 o
   1  -6   8     1898.67     1874.47     76.51 o
   2  -6   8      727.34      770.40     92.58 o
   3  -6   8     9769.19     9814.14    140.95 o
   4  -6   8    51234.96    49924.80    521.35 o
   5  -6   8      591.18      576.71    142.88 o
   6  -6   8    34658.50    33859.34    410.42 o
   7  -6   8       76.60      148.50    197.99 o
   8  -6   8    25647.00    25943.98    438.24 o
   9  -6   8     5102.54     4899.08    238.53 o
  10  -6   8      473.59      557.15    233.07 o
  11  -6   8     3085.37     3045.56    262.51 o
  12  -6   8       31.10       99.04    337.38 o
  13  -6   8     3860.57     3786.10    437.59 o
 -10  -5   8      464.87      429.07    287.41 o
  -9  -5   8      778.58      565.62    263.40 o
  -8  -5   8      179.63      242.13    248.77 o
  -7  -5   8      190.09      224.73    192.68 o
  -6  -5   8     4974.01     5220.27    159.34 o
  -5  -5   8    15876.63    15705.92    174.19 o
  -4  -5   8     4304.92     4478.54    102.92 o
  -3  -5   8    13505.05    13631.54    134.11 o
  -2  -5   8    30303.85    29999.99    258.39 o
  -1  -5   8    52895.77    51581.10    459.14 o
   0  -5   8       44.16       86.92     78.87 o
   1  -5   8    35060.27    35820.36    376.18 o
   2  -5   8      109.39      223.44     86.71 o
   3  -5   8     7809.94     7350.51    106.12 o
   4  -5   8     2818.48     2840.03    133.18 o
   5  -5   8    29733.62    28169.70    351.89 o
   6  -5   8    12172.96    11781.98    314.86 o
   7  -5   8     2778.52     2733.41    161.38 o
   8  -5   8     2863.51     2793.26    166.40 o
   9  -5   8     3127.03     3046.51    232.57 o
  10  -5   8       80.84      106.73    233.90 o
  11  -5   8     2799.57     2550.30    266.13 o
  12  -5   8     4888.80     4939.83    318.78 o
 -11  -4   8     4966.27     4918.36    308.91 o
 -10  -4   8     6496.50     6615.62    278.25 o
  -9  -4   8     2919.47     2749.61    258.49 o
  -8  -4   8     1221.81     1355.87    197.11 o
  -7  -4   8    15282.20    14937.05    306.20 o
  -6  -4   8    10166.10     9941.91    161.67 o
  -5  -4   8       27.60       66.84    104.18 o
  -4  -4   8        0.36       51.06     92.12 o
  -3  -4   8       84.82      105.29     63.19 o
  -2  -4   8     6355.02     6868.44     97.81 o
  -1  -4   8      607.12      530.67     55.82 o
   0  -4   8    40960.83    40184.36    381.45 o
   1  -4   8     3177.19     3154.52     67.94 o
   2  -4   8     1073.50     1092.39     64.65 o
   3  -4   8     4119.44     3916.09     90.17 o
   4  -4   8    24272.39    24324.89    227.41 o
   5  -4   8    15819.00    15804.21    145.33 o
   6  -4   8     3147.03     3206.62    136.35 o
   7  -4   8    22906.73    23402.80    269.90 o
   8  -4   8    14895.06    14839.36    320.69 o
   9  -4   8      896.85      828.25    225.03 o
  10  -4   8      122.50      234.89    236.03 o
  11  -4   8      168.56      257.81    269.26 o
  12  -4   8     1379.24     1217.67    297.15 o
 -11  -3   8      144.10      157.06    244.43 o
 -10  -3   8     1970.67     2175.70    230.31 o
  -9  -3   8     1012.30      975.14    184.82 o
  -8  -3   8     2848.36     2767.29    176.14 o
  -7  -3   8    10995.38    10975.21    254.88 o
  -6  -3   8    21506.25    20956.14    286.30 o
  -5  -3   8    20117.52    20443.50    231.38 o
  -4  -3   8      119.03      201.10     74.67 o
  -3  -3   8      207.05      225.83     64.59 o
  -2  -3   8    49079.70    49469.26    471.78 o
  -1  -3   8     9294.62     9452.84     83.22 o
   0  -3   8    12972.00    13587.48    207.73 o
   1  -3   8     4996.32     5450.24     79.91 o
   2  -3   8    19838.72    20032.85    268.41 o
   3  -3   8     7919.41     7856.53    130.33 o
   4  -3   8    14186.59    13603.96    216.34 o
   5  -3   8    17970.56    18128.75    154.99 o
   6  -3   8    11570.78    11782.78    159.59 o
   7  -3   8    11948.21    12120.70    218.16 o
   8  -3   8     3576.46     3415.57    208.32 o
   9  -3   8    15837.83    16556.34    334.67 o
  10  -3   8      333.89      420.42    214.21 o
  11  -3   8     3420.96     3765.21    263.16 o
  12  -3   8     3186.67     2806.92    470.00 o
 -12  -2   8      436.06      258.03    277.32 o
 -11  -2   8     6074.07     6049.43    236.81 o
 -10  -2   8     2344.15     2317.87    199.07 o
  -9  -2   8     1029.80      885.68    161.39 o
  -8  -2   8     8054.79     7898.15    169.02 o
  -7  -2   8    11108.02    10391.15    208.16 o
  -6  -2   8      804.34      841.75     95.27 o
  -5  -2   8      925.99     1101.78     82.38 o
  -4  -2   8     3186.68     3527.49     74.60 o
  -3  -2   8    10553.48    10644.80     81.31 o
  -2  -2   8      471.36      657.94     40.11 o
  -1  -2   8   119268.55   114740.09   1289.19 o
   0  -2   8    85019.23    83433.77   1195.28 o
   1  -2   8    17013.89    16916.18    290.49 o
   2  -2   8    43738.04    44271.00    344.94 o
   3  -2   8    14706.87    15105.25    158.11 o
   4  -2   8    22646.89    22236.11    257.27 o
   5  -2   8       45.74      166.59    118.20 o
   6  -2   8     3176.33     2966.14    127.99 o
   7  -2   8       54.48      146.08    148.35 o
   8  -2   8      501.35      582.51    162.09 o
   9  -2   8     3388.52     3443.11    212.39 o
  10  -2   8    10709.39    10665.77    311.32 o
  11  -2   8        1.66      -67.03    391.22 o
 -12  -1   8      286.65      492.60    221.75 o
 -11  -1   8      591.69      519.32    183.20 o
 -10  -1   8     4979.65     5126.49    192.58 o
  -9  -1   8     1247.57     1054.98    157.87 o
  -8  -1   8    23238.31    22735.33    305.28 o
  -7  -1   8      212.58      209.03    102.33 o
  -6  -1   8    93263.70    92387.28    669.24 o
  -5  -1   8    41082.80    40739.59    194.13 o
  -4  -1   8     2839.65     2867.76     73.03 o
  -3  -1   8     3027.35     3051.56     60.54 o
  -2  -1   8      968.72      876.34     45.63 o
  -1  -1   8       39.20       46.27     77.11 o
   0  -1   8     7728.15     6985.61    151.30 o
   1  -1   8    27444.31    27465.46    138.65 o
   2  -1   8     1166.32     1316.75     88.06 o
   3  -1   8     2588.31     2918.06     72.75 o
   4  -1   8    25170.35    24772.96    272.77 o
   5  -1   8    27392.42    26440.48    293.48 o
   6  -1   8     1385.85     1466.74    161.03 o
   7  -1   8     4050.36     4147.72    186.32 o
   8  -1   8     2363.98     2603.78    177.99 o
   9  -1   8     1394.23     1336.38    241.30 o
  10  -1   8      334.94      418.29    315.11 o
  11  -1   8     2321.02     2120.49    399.10 o
 -13   0   8    13917.67    13222.14    370.14 o
 -12   0   8       90.22      219.32    262.41 o
 -11   0   8    12214.85    11833.75    253.42 o
 -10   0   8     9705.98     9857.81    312.20 o
  -9   0   8     8603.61     8611.03    226.08 o
  -8   0   8      193.04      213.77    118.74 o
  -7   0   8     3693.14     3931.94    133.60 o
  -6   0   8     4747.25     4834.72    134.83 o
  -5   0   8    21266.26    20647.27    220.71 o
  -4   0   8    16928.02    16667.15    187.76 o
  -3   0   8     9605.29     9919.35    111.49 o
  -2   0   8      335.43      274.05     58.24 o
  -1   0   8    76092.48    73991.29    388.66 o
   0   0   8    14625.86    14549.53    164.19 o
   1   0   8     7778.62     8214.00    110.10 o
   2   0   8      201.60      209.71     49.43 o
   3   0   8     2681.13     2589.52     97.58 o
   4   0   8     1118.16     1197.14    106.60 o
   5   0   8      961.35     1003.92    155.22 o
   6   0   8     5995.64     6419.80    188.82 o
   7   0   8     2579.58     2532.00    201.24 o
   8   0   8       31.92      130.30    268.32 o
   9   0   8     4474.72     4291.82    336.90 o
  10   0   8      768.48      742.60    286.44 o
 -13   1   8     1264.24     1612.18    298.26 o
 -12   1   8     8542.82     8180.85    312.77 o
 -11   1   8      943.48      932.02    251.62 o
 -10   1   8     7167.06     7662.89    262.21 o
  -9   1   8     1639.75     1616.18    155.45 o
  -8   1   8     4283.40     4210.78    151.72 o
  -7   1   8     3891.87     3959.99    125.18 o
  -6   1   8    15241.65    14945.27    158.05 o
  -5   1   8      188.87      191.13     74.15 o
  -4   1   8      516.88      564.43     75.19 o
  -3   1   8     8117.54     8122.15    103.41 o
  -2   1   8     3158.58     3381.53     76.60 o
  -1   1   8      685.51      667.45     40.57 o
   0   1   8    22338.51    22355.24    125.55 o
   1   1   8    13908.74    13503.66    119.86 o
   2   1   8     5986.53     6106.74    135.97 o
   3   1   8     2430.41     2408.53    101.49 o
   4   1   8    39097.77    38384.98    382.40 o
   5   1   8     3923.18     4257.35    136.71 o
   6   1   8    16216.59    15918.71    250.21 o
   7   1   8     2990.19     3063.01    209.33 o
   8   1   8     2875.69     3034.44    223.26 o
   9   1   8     5465.24     5534.28    367.00 o
  10   1   8     4077.46     4441.08    386.78 o
 -13   2   8      109.99       54.40    374.31 o
 -12   2   8     5487.85     5387.40    299.03 o
 -11   2   8     1173.65     1252.60    241.49 o
 -10   2   8      583.96      611.46    175.57 o
  -9   2   8     4046.06     4067.70    169.40 o
  -8   2   8      516.46      481.65    114.33 o
  -7   2   8    11185.03    11005.96    149.42 o
  -6   2   8     1182.43     1105.80    102.92 o
  -5   2   8    55336.11    54923.33    676.40 o
  -4   2   8      799.60      795.47     82.19 o
  -3   2   8     6977.10     7052.57    150.65 o
  -2   2   8     6131.69     5948.67    140.52 o
  -1   2   8    51839.18    52032.09    235.02 o
   0   2   8     1235.61     1195.99     65.81 o
   1   2   8     1345.55     1498.16     84.96 o
   2   2   8     2656.07     2640.43     99.51 o
   3   2   8     4910.91     4821.91    110.71 o
   4   2   8     1871.04     1961.82    110.00 o
   5   2   8    41818.39    41595.10    803.86 o
   6   2   8    16694.54    16045.67    319.59 o
   7   2   8     4278.79     4223.77    222.42 o
   8   2   8     7153.80     7074.76    289.03 o
   9   2   8     1432.07     1810.44    338.87 o
 -13   3   8     1894.16     1750.16    329.00 o
 -12   3   8     8030.28     7696.65    340.86 o
 -11   3   8     3752.16     3930.80    294.75 o
 -10   3   8    11903.30    12099.67    205.78 o
  -9   3   8      173.37      241.10    144.88 o
  -8   3   8     1903.41     1976.89    124.20 o
  -7   3   8     7805.76     7742.37    129.11 o
  -6   3   8     9636.96     9655.71    130.19 o
  -5   3   8    13251.39    12706.97    134.63 o
  -4   3   8    14382.31    13742.99    157.78 o
  -3   3   8     5838.42     6274.47    110.79 o
  -2   3   8    65481.46    66280.03    610.21 o
  -1   3   8      815.42      801.53     80.94 o
   0   3   8    83897.95    81995.98    663.81 o
   1   3   8    24196.26    24225.77    308.86 o
   2   3   8     2097.13     2091.89     84.77 o
   3   3   8      565.99      501.36    152.65 o
   4   3   8      551.90      618.81    153.41 o
   5   3   8      744.88      764.28    167.83 o
   6   3   8       16.36      118.00    211.83 o
   7   3   8     3407.08     3398.36    293.12 o
   8   3   8      748.60      417.38    380.27 o
 -13   4   8     1456.01     1083.75    333.89 o
 -12   4   8       60.11       61.35    302.75 o
 -11   4   8      652.42      689.29    216.41 o
 -10   4   8    10844.12    11000.49    238.12 o
  -9   4   8    32652.07    33432.84    750.23 o
  -8   4   8     4521.51     4573.47    213.90 o
  -7   4   8    40138.49    39499.42    530.87 o
  -6   4   8       74.26       82.48    134.99 o
  -5   4   8    22868.37    22393.86    336.68 o
  -4   4   8    12292.56    12198.07    165.03 o
  -3   4   8     5147.74     5281.56    121.13 o
  -2   4   8     9340.95     9533.02    155.48 o
  -1   4   8     3633.25     3746.65    112.29 o
   0   4   8     1666.50     1858.86    121.60 o
   1   4   8     9006.81     8851.98    209.78 o
   2   4   8     3730.49     4002.62    219.34 o
   3   4   8      859.98      884.56    166.81 o
   4   4   8     2056.28     2233.10    179.96 o
   5   4   8    17673.88    17874.30    309.14 o
   6   4   8      428.60      416.16    230.62 o
   7   4   8     5692.89     5358.06    336.43 o
   8   4   8       14.97      236.71    630.12 o
 -13   5   8      461.01      490.60    331.53 o
 -12   5   8     4630.08     4753.84    331.97 o
 -11   5   8       35.96      154.03    212.29 o
 -10   5   8       48.74       67.13    208.03 o
  -9   5   8     2460.01     2634.04    207.38 o
  -8   5   8    33677.58    32291.13    376.22 o
  -7   5   8     7557.65     7206.75    203.61 o
  -6   5   8     2491.58     2598.59    189.59 o
  -5   5   8      790.89      918.20    150.69 o
  -4   5   8    11816.25    11818.10    253.87 o
  -3   5   8     4087.03     4115.11    133.62 o
  -2   5   8     4367.49     4489.13    140.54 o
  -1   5   8    16171.06    15702.08    201.32 o
   0   5   8    32269.21    31972.79    570.38 o
   1   5   8      280.76      432.82    182.65 o
   2   5   8     3971.54     3870.31    229.81 o
   3   5   8      137.09      177.29    226.86 o
   4   5   8        5.07       52.31    254.07 o
   5   5   8       21.49      193.98    261.35 o
   6   5   8     3542.44     3594.49    330.21 o
   7   5   8      682.28      698.73    422.77 o
 -13   6   8    10499.43    10914.47    405.10 o
 -12   6   8      491.00      688.22    229.87 o
 -11   6   8      428.55      440.15    216.86 o
 -10   6   8     8317.60     8599.64    259.08 o
  -9   6   8     2450.85     2468.87    199.68 o
  -8   6   8    14062.30    13628.05    242.31 o
  -7   6   8     2761.10     2743.75    203.93 o
  -6   6   8    13232.11    13017.00    250.70 o
  -5   6   8    16227.49    16306.58    398.28 o
  -4   6   8     4518.50     4478.81    165.00 o
  -3   6   8     3861.53     3839.37    152.29 o
  -2   6   8     1110.26     1105.24    138.90 o
  -1   6   8     4327.14     4339.41    155.04 o
   0   6   8     5213.92     5027.91    186.39 o
   1   6   8    17689.27    17880.37    392.96 o
   2   6   8       78.50       16.25    225.53 o
   3   6   8     9235.14     9060.25    259.52 o
   4   6   8     4789.18     5267.88    269.54 o
   5   6   8    13093.93    14398.71    627.41 o
   6   6   8      309.79      238.12    322.89 o
 -13   7   8     5501.27     5253.16    357.42 o
 -12   7   8       25.50       70.70    236.40 o
 -11   7   8      917.84     1046.27    230.61 o
 -10   7   8     3437.01     3439.66    212.02 o
  -9   7   8    18773.57    18233.40    273.93 o
  -8   7   8    14232.32    13341.43    267.53 o
  -7   7   8    11602.85    11467.23    302.54 o
  -6   7   8     8110.08     7689.76    274.69 o
  -5   7   8    14314.08    13562.98    307.75 o
  -4   7   8    16604.42    16304.67    224.84 o
  -3   7   8      212.67      250.06    141.68 o
  -2   7   8     3742.19     3612.99    163.50 o
  -1   7   8     4314.19     4392.57    164.73 o
   0   7   8     6249.59     6288.16    225.01 o
   1   7   8     3794.40     4072.76    248.51 o
   2   7   8     5404.28     5858.62    284.28 o
   3   7   8      370.10      356.03    336.01 o
   4   7   8    10080.59    10531.28    463.39 o
   5   7   8       46.08        4.57    393.41 o
 -13   8   8     7865.77     8489.65    405.77 o
 -12   8   8     5751.38     5763.99    278.09 o
 -11   8   8     2107.87     2164.94    224.00 o
 -10   8   8     2650.72     2897.46    222.71 o
  -9   8   8     3325.47     3430.30    212.78 o
  -8   8   8      132.53      136.26    266.89 o
  -7   8   8     2308.16     2302.81    212.76 o
  -6   8   8        1.61      118.20    190.59 o
  -5   8   8       41.97       95.20    190.33 o
  -4   8   8    17614.93    17417.81    332.26 o
  -3   8   8    22514.82    22585.08    241.83 o
  -2   8   8     2589.31     2523.36    164.83 o
  -1   8   8    16574.27    16711.65    272.52 o
   0   8   8      618.25      836.29    208.91 o
   1   8   8     9597.17    10049.40    311.35 o
   2   8   8      132.74      276.64    324.93 o
   3   8   8      347.08      383.16    296.50 o
   4   8   8     3648.55     4260.98    440.47 o
 -13   9   8     4675.94     5036.30    416.61 o
 -12   9   8     3862.77     4224.82    284.56 o
 -11   9   8     1896.11     1828.95    254.24 o
 -10   9   8      416.05      409.92    234.66 o
  -9   9   8    15632.40    15770.68    413.63 o
  -8   9   8    12582.98    12009.41    289.85 o
  -7   9   8     5073.49     4814.13    227.61 o
  -6   9   8     3013.67     2899.12    229.85 o
  -5   9   8      982.69      948.96    183.29 o
  -4   9   8      675.31      734.55    168.58 o
  -3   9   8      803.25      725.50    173.07 o
  -2   9   8     4706.79     4887.92    191.80 o
  -1   9   8     4353.03     4692.12    220.35 o
   0   9   8        9.35      197.65    329.82 o
   1   9   8      834.77      747.59    271.48 o
   2   9   8     1150.57     1000.54    370.64 o
 -12  10   8      440.89      609.94    305.09 o
 -11  10   8       56.97       85.34    309.37 o
 -10  10   8       15.99       77.31    340.10 o
  -9  10   8      104.06       76.25    313.73 o
  -8  10   8     2047.91     2078.05    234.75 o
  -7  10   8     7430.52     6968.95    326.54 o
  -6  10   8       45.24      179.12    266.02 o
  -5  10   8      970.15     1219.92    189.29 o
  -4  10   8    15773.44    16048.66    250.07 o
  -3  10   8      704.11      590.94    186.55 o
  -2  10   8    13978.58    14017.89    321.09 o
  -1  10   8     3766.85     3743.50    266.29 o
   0  10   8     8227.16     8700.08    470.46 o
   1  10   8     7407.17     7052.96    430.84 o
 -11  11   8     2058.35     1700.91    313.01 o
 -10  11   8     2150.87     2395.35    299.83 o
  -9  11   8    19359.57    19313.85    492.00 o
  -8  11   8      411.22      359.74    238.78 o
  -7  11   8     8461.12     8054.64    314.84 o
  -6  11   8     2132.52     2173.80    247.18 o
  -5  11   8       40.22      105.94    274.86 o
  -4  11   8     3577.59     3231.05    377.38 o
  -3  11   8    10399.24    11442.73    395.91 o
  -2  11   8     3589.22     3593.16    341.86 o
  -1  11   8     4496.51     4784.52    543.15 o
  -9  12   8      754.36      375.05    335.40 o
  -8  12   8    23860.70    22472.46    562.23 o
  -7  12   8     5267.49     4977.61    412.05 o
  -6  12   8     6659.42     6506.58    683.17 o
  -5  12   8     2899.83     2961.58    478.46 o
  -4  12   8     3970.54     3908.73    641.75 o
   4 -16   9     5421.11     5864.99    418.39 o
   5 -16   9      106.22      297.25    385.71 o
   6 -16   9      997.55     1008.53    548.17 o
   7 -16   9      702.73     1536.05    597.27 o
   8 -16   9     1906.77     2161.61    427.72 o
   1 -15   9      497.98      796.36    521.24 o
   2 -15   9       12.54      -88.99    630.65 o
   3 -15   9      947.02      809.53    301.66 o
   4 -15   9     4448.39     5184.29    332.44 o
   5 -15   9    28198.16    28082.74    576.48 o
   6 -15   9      473.58      794.79    330.48 o
   7 -15   9    10777.60    11490.16    384.40 o
   8 -15   9     1551.25     1914.26    385.41 o
   9 -15   9     3295.87     3304.95    406.41 o
  10 -15   9     3129.55     2795.00    403.37 o
  -1 -14   9     4983.70     5019.73    518.17 o
   0 -14   9    19362.93    20217.03    576.32 o
   1 -14   9      726.64      853.74    269.14 o
   2 -14   9     3202.38     3168.25    300.77 o
   3 -14   9     1393.64     1319.38    278.72 o
   4 -14   9      789.20      822.10    291.21 o
   5 -14   9      159.24      246.55    300.48 o
   6 -14   9    12830.97    13281.19    661.88 o
   7 -14   9     6258.62     6976.42    844.69 o
   8 -14   9      799.82      640.11    354.85 o
  10 -14   9     4647.45     5149.77    405.32 o
  11 -14   9      554.30      658.77    319.61 o
  -2 -13   9     1428.19     1533.97    378.03 o
  -1 -13   9     7219.24     7342.26    428.42 o
   0 -13   9      770.49      793.81    251.83 o
   1 -13   9    21185.58    22165.38    477.38 o
   2 -13   9     3551.42     3771.61    283.13 o
   3 -13   9     1345.02     1187.04    253.64 o
   4 -13   9     5232.19     5073.71    363.13 o
   5 -13   9     3044.50     3314.70    251.26 o
   6 -13   9     2551.87     3115.49    385.48 o
   7 -13   9     1757.37     2001.12    323.40 o
   8 -13   9     2227.11     2498.52    335.49 o
   9 -13   9     4130.48     3955.80    350.65 o
  10 -13   9        9.62       46.67    333.97 o
  11 -13   9     1864.87     1742.67    320.00 o
  12 -13   9      779.67      988.70    372.45 o
  -4 -12   9     3919.56     4099.37    538.31 o
  -3 -12   9       31.67       -3.06    656.02 o
  -2 -12   9      132.33      252.49    328.73 o
  -1 -12   9    12019.00    12461.33    314.21 o
   0 -12   9     1067.39     1228.36    236.37 o
   1 -12   9     4484.24     4252.28    265.33 o
   2 -12   9      233.12      168.44    242.70 o
   3 -12   9        9.29      137.52    270.78 o
   4 -12   9       34.31      384.69    443.94 o
   5 -12   9    10309.37    10512.18    275.71 o
   6 -12   9    16054.56    15777.83    512.99 o
   8 -12   9     6484.80     6391.81    397.45 o
   9 -12   9     2624.70     2836.57    340.44 o
  10 -12   9    11409.97    11000.90    618.96 o
  11 -12   9      502.82      227.50    355.04 o
  12 -12   9     3197.58     2776.12    342.24 o
  -5 -11   9      107.50      283.13    376.35 o
  -4 -11   9      383.35      308.14    345.24 o
  -3 -11   9       87.47      118.44    234.41 o
  -2 -11   9     6654.15     6261.64    272.02 o
  -1 -11   9     4157.47     4376.21    254.13 o
   0 -11   9    24534.59    24273.82    561.81 o
   1 -11   9    27183.92    27151.53    748.27 o
   2 -11   9     2180.43     2244.69    230.09 o
   3 -11   9     3956.27     3872.79    304.29 o
   4 -11   9     2608.92     3019.86    251.58 o
   5 -11   9     3907.50     4535.06    361.48 o
   6 -11   9      235.42      348.91    282.06 o
   7 -11   9      308.76      286.05    287.56 o
   8 -11   9      188.08      509.56    285.29 o
   9 -11   9      684.90      558.04    302.40 o
  10 -11   9     5742.26     5759.39    359.66 o
  11 -11   9    20976.77    20581.07    386.63 o
  12 -11   9      344.77      333.74    285.14 o
  -6 -10   9     2134.37     2350.01    404.64 o
  -5 -10   9    12136.17    12534.14    653.50 o
  -4 -10   9    12988.26    13100.42    326.20 o
  -3 -10   9      200.83      161.48    252.83 o
  -2 -10   9      429.29      400.59    217.67 o
  -1 -10   9      171.55      167.75    209.63 o
   0 -10   9      442.05      432.65    208.11 o
   1 -10   9     9417.13     9397.86    267.21 o
   2 -10   9    10574.40    10521.58    372.77 o
   3 -10   9     4768.44     4824.59    246.10 o
   4 -10   9     9113.62     9150.65    322.23 o
   5 -10   9    15412.60    15535.12    367.80 o
   6 -10   9    38288.83    35119.34   1075.05 o
   7 -10   9        3.80      -32.41    372.43 o
   8 -10   9     4130.18     4224.88    285.09 o
   9 -10   9       49.35      152.44    269.00 o
  10 -10   9      209.77      228.48    234.25 o
  11 -10   9      860.91      779.37    260.97 o
  12 -10   9     5093.07     4938.29    329.82 o
  13 -10   9     5724.72     5779.90    442.35 o
  -7  -9   9     1492.92     1651.78    377.09 o
  -6  -9   9     4694.63     4826.14    381.03 o
  -5  -9   9     2953.06     2919.60    222.42 o
  -4  -9   9    13686.28    13637.57    264.61 o
  -3  -9   9     7595.23     7842.92    263.73 o
  -2  -9   9    10268.48    10488.99    270.13 o
  -1  -9   9     4862.21     4750.61    227.04 o
   0  -9   9    16429.46    16171.75    293.86 o
   1  -9   9    14779.23    14975.05    288.83 o
   2  -9   9     1346.66     1308.57    290.11 o
   3  -9   9     4371.31     4459.55    211.42 o
   4  -9   9      152.25      209.95    192.32 o
   5  -9   9     5678.95     5715.94    317.01 o
   6  -9   9       80.62       90.47    231.65 o
   7  -9   9    11404.82    11631.67    297.86 o
   8  -9   9     1788.31     1657.82    245.28 o
   9  -9   9       88.85      -15.98    280.87 o
  10  -9   9    10280.11    10422.91    315.56 o
  11  -9   9     4986.93     4879.24    281.52 o
  12  -9   9     5591.62     5479.51    312.76 o
  13  -9   9     3992.23     3109.90    401.17 o
  -8  -8   9      171.60      154.76    406.93 o
  -7  -8   9     2340.16     2213.68    290.20 o
  -6  -8   9      403.54      369.73    214.15 o
  -5  -8   9     3143.66     3091.54    216.05 o
  -4  -8   9      990.22      968.94    187.36 o
  -3  -8   9    10373.32    10173.70    225.79 o
  -2  -8   9     7759.88     7478.80    238.27 o
  -1  -8   9     3334.51     3496.88    198.24 o
   0  -8   9     6918.98     6928.55    162.96 o
   1  -8   9     5101.65     4995.09    216.99 o
   2  -8   9     9523.68    10003.49    222.76 o
   3  -8   9     6497.39     6502.89    209.55 o
   4  -8   9     3248.59     3396.41    181.70 o
   5  -8   9    50850.39    50362.69    360.39 o
   6  -8   9    10219.26    10316.47    335.21 o
   7  -8   9     4262.89     4382.58    188.66 o
   8  -8   9     2874.13     2664.85    214.66 o
   9  -8   9      571.22      525.75    214.63 o
  10  -8   9      182.03      319.26    264.00 o
  11  -8   9     6218.31     6434.45    287.73 o
  12  -8   9     9099.95     9201.62    385.32 o
  13  -8   9      151.30       67.89    403.66 o
  -9  -7   9        5.33      -37.31    585.38 o
  -8  -7   9    11683.85    12115.85    342.14 o
  -7  -7   9     3162.75     3076.07    283.28 o
  -6  -7   9     4265.42     4340.93    229.39 o
  -5  -7   9        0.53      174.36    220.21 o
  -4  -7   9    11356.96    11234.52    233.70 o
  -3  -7   9       35.09       60.33    165.07 o
  -2  -7   9     9791.86    10011.65    224.28 o
  -1  -7   9     8494.21     8715.60    204.27 o
   0  -7   9    27167.01    27385.42    249.97 o
   1  -7   9    19492.36    18693.07    351.23 o
   2  -7   9     2852.99     2850.34    119.04 o
   3  -7   9      160.73      152.19    129.54 o
   4  -7   9    25747.81    24725.38    458.36 o
   5  -7   9     3647.14     3496.68    163.44 o
   6  -7   9    40076.43    39423.77    445.31 o
   7  -7   9    24890.19    24645.84    445.98 o
   8  -7   9     3487.88     3265.25    173.76 o
   9  -7   9     5390.54     5293.33    247.51 o
  10  -7   9     5571.86     5517.11    265.88 o
  11  -7   9     2963.30     3173.12    271.75 o
  12  -7   9      141.32      214.00    290.78 o
  13  -7   9      263.12      187.36    507.34 o
  -9  -6   9     4085.50     3766.68    300.31 o
  -8  -6   9     1196.34      978.60    267.10 o
  -7  -6   9      591.45      486.06    211.23 o
  -6  -6   9       41.16       81.07    237.63 o
  -5  -6   9      336.56      550.88    150.42 o
  -4  -6   9     8099.97     8246.11    173.45 o
  -3  -6   9    45470.43    44451.68    413.59 o
  -2  -6   9       93.78      206.89    124.56 o
  -1  -6   9    67888.98    66502.08    468.52 o
   0  -6   9     2833.33     3008.93    117.65 o
   1  -6   9    52347.24    51827.63    306.36 o
   2  -6   9    42318.91    42012.25    537.54 o
   3  -6   9      172.55      230.91    107.48 o
   4  -6   9     1244.84     1401.13    129.23 o
   5  -6   9     3176.34     3411.47    153.87 o
   6  -6   9       70.03       92.05    156.55 o
   7  -6   9     3502.00     3399.20    176.90 o
   8  -6   9     6804.55     6874.39    190.60 o
   9  -6   9      617.32      547.84    206.48 o
  10  -6   9     2932.84     2787.72    254.19 o
  11  -6   9     8181.61     8719.42    309.06 o
  12  -6   9     8261.92     8238.03    334.41 o
 -10  -5   9     3736.33     3757.98    307.00 o
  -9  -5   9     7566.82     7573.34    301.76 o
  -8  -5   9    33650.11    33354.78    439.62 o
  -7  -5   9        2.70      163.95    215.25 o
  -6  -5   9    26114.98    26151.32    276.32 o
  -5  -5   9     2204.25     2306.94    131.52 o
  -4  -5   9    10574.67    10771.51    165.11 o
  -3  -5   9     9573.15     9479.71    125.00 o
  -2  -5   9    22548.54    22539.25    329.36 o
  -1  -5   9    14570.55    14450.80    152.70 o
   0  -5   9     4729.60     5027.08     87.69 o
   1  -5   9     2272.77     2416.66     75.80 o
   2  -5   9    14783.08    14752.26    175.18 o
   3  -5   9     9386.83     9366.40    113.93 o
   4  -5   9    21511.29    22027.52    330.35 o
   5  -5   9      115.11      273.95    136.40 o
   6  -5   9    26731.08    26709.86    549.58 o
   7  -5   9     8442.73     8423.79    193.56 o
   8  -5   9       52.04       70.45    164.71 o
   9  -5   9     1055.12     1167.93    222.61 o
  10  -5   9     2858.05     2890.46    253.69 o
  11  -5   9     1347.90     1448.75    275.45 o
  12  -5   9      658.18      575.77    358.16 o
 -11  -4   9      748.00      493.83    271.64 o
 -10  -4   9      164.38       38.20    234.03 o
  -9  -4   9     2139.12     2182.93    246.10 o
  -8  -4   9      948.44     1043.79    245.45 o
  -7  -4   9    31729.17    31298.74    447.82 o
  -6  -4   9     9372.54     9803.49    166.20 o
  -5  -4   9     8449.92     8580.22    149.24 o
  -4  -4   9       77.12      120.89     71.65 o
  -3  -4   9    17196.25    16881.95    116.28 o
  -2  -4   9        5.13       18.23     83.52 o
  -1  -4   9     8242.16     8583.96    137.65 o
   0  -4   9     1163.20     1166.25     55.24 o
   1  -4   9    13269.72    13070.77    133.46 o
   2  -4   9     1609.67     1658.31     72.19 o
   3  -4   9     2625.79     2459.44     88.01 o
   4  -4   9    19188.64    19122.26    154.52 o
   5  -4   9      529.94      628.98    120.59 o
   6  -4   9     1262.79     1427.44    130.36 o
   7  -4   9     5556.87     5769.38    158.64 o
   8  -4   9       77.02      168.78    201.12 o
   9  -4   9     4985.21     5053.52    252.77 o
  10  -4   9      431.20      548.65    243.37 o
  11  -4   9    23489.03    23516.78    398.37 o
  12  -4   9     3401.71     3245.37    624.27 o
 -11  -3   9      236.96      199.11    241.33 o
 -10  -3   9      558.88      386.71    216.97 o
  -9  -3   9     2805.03     2878.44    189.82 o
  -8  -3   9     1776.25     1983.88    164.68 o
  -7  -3   9     8659.83     8571.62    209.73 o
  -6  -3   9     1899.15     1827.71    103.22 o
  -5  -3   9     4871.97     5009.22     99.64 o
  -4  -3   9     2470.52     2476.73     90.11 o
  -3  -3   9     5475.61     5346.08     98.61 o
  -2  -3   9    32074.72    31903.25    314.61 o
  -1  -3   9     1559.51     1642.27     63.45 o
   0  -3   9    12583.44    13398.44    250.97 o
   1  -3   9     7835.80     8077.21    105.74 o
   2  -3   9    44621.98    45327.56    589.45 o
   3  -3   9     2672.79     2882.54     89.85 o
   4  -3   9    25716.40    25839.64    408.30 o
   5  -3   9     3752.07     3729.86    123.39 o
   6  -3   9    42423.84    41593.22    403.14 o
   7  -3   9    11576.18    11753.82    247.37 o
   8  -3   9      105.87      157.08    191.06 o
   9  -3   9       22.22       36.95    213.30 o
  10  -3   9     6703.17     6963.73    254.75 o
  11  -3   9     2085.79     2055.77    291.61 o
 -12  -2   9      977.50      900.34    278.06 o
 -11  -2   9      168.53      194.83    265.53 o
 -10  -2   9      354.61      355.46    187.30 o
  -9  -2   9      714.00      520.15    157.60 o
  -8  -2   9    21957.09    21884.37    284.43 o
  -7  -2   9    34346.64    34144.63    279.04 o
  -6  -2   9     3467.82     3587.69    106.05 o
  -5  -2   9    20354.10    20257.83    288.10 o
  -4  -2   9     9983.97     9685.71     99.54 o
  -3  -2   9    39553.79    39352.41    243.18 o
  -2  -2   9     1401.91     1552.76     66.54 o
  -1  -2   9    10185.84    11011.44    145.74 o
   0  -2   9      149.17      156.79     61.61 o
   1  -2   9     5277.26     5110.15    110.65 o
   2  -2   9    28030.39    27789.83    244.31 o
   3  -2   9    49020.41    47904.58    268.75 o
   4  -2   9       17.59       45.37     87.93 o
   5  -2   9    45121.37    44702.81    472.00 o
   6  -2   9     4601.47     4445.06    166.80 o
   7  -2   9    25296.30    25332.24    467.07 o
   8  -2   9     7665.98     7659.47    197.52 o
   9  -2   9      591.76      582.18    196.83 o
  10  -2   9     1078.83     1164.58    307.93 o
  11  -2   9     1039.49     1161.50    432.15 o
 -12  -1   9     6330.16     6116.67    327.28 o
 -11  -1   9     2039.15     1875.03    212.73 o
 -10  -1   9     2755.37     2596.43    174.23 o
  -9  -1   9     3132.48     3397.24    166.54 o
  -8  -1   9     1740.97     1747.24    160.32 o
  -7  -1   9     1084.19     1264.21    109.80 o
  -6  -1   9     7409.12     7440.43    117.14 o
  -5  -1   9     1760.57     1914.67     86.07 o
  -4  -1   9     5500.00     5522.54     83.53 o
  -3  -1   9    28750.49    27423.52    227.11 o
  -2  -1   9    95457.36    92587.39    684.63 o
  -1  -1   9       99.53      132.20     84.11 o
   0  -1   9    48796.13    47882.89    212.75 o
   1  -1   9     2093.76     2304.30     83.92 o
   2  -1   9     3033.87     2944.73    107.27 o
   3  -1   9     3157.95     3178.21     86.71 o
   4  -1   9     7406.67     7596.39    138.80 o
   5  -1   9    18609.58    17993.21    235.51 o
   6  -1   9      224.70      297.74    169.53 o
   7  -1   9     2168.34     2204.58    196.46 o
   8  -1   9     3002.35     3241.63    213.26 o
   9  -1   9      558.02      508.18    210.55 o
  10  -1   9     2649.72     3025.18    363.37 o
 -12   0   9     3422.17     3189.04    230.44 o
 -11   0   9     5058.74     4956.98    242.29 o
 -10   0   9     8034.71     7689.59    240.09 o
  -9   0   9     6063.32     5948.87    173.97 o
  -8   0   9    25685.71    26115.39    331.52 o
  -7   0   9    28266.55    28722.10    333.59 o
  -6   0   9       80.50       91.74     94.13 o
  -5   0   9     1134.49     1117.62     84.91 o
  -4   0   9       76.42      162.74     69.94 o
  -3   0   9      856.03      751.63     65.21 o
  -2   0   9       78.79      149.59     56.48 o
  -1   0   9    53545.95    53411.79    374.41 o
   0   0   9    21437.19    21150.54    261.01 o
   1   0   9     3908.56     4169.57     93.34 o
   2   0   9     3816.02     3609.08    120.20 o
   3   0   9    13365.65    13140.24    155.03 o
   4   0   9     5715.88     5657.14    123.41 o
   5   0   9    16473.11    15963.29    292.21 o
   6   0   9    12491.66    12332.38    218.72 o
   7   0   9    16494.06    16408.43    583.66 o
   8   0   9        0.43       18.00    224.32 o
   9   0   9      208.86      193.58    355.63 o
  10   0   9     1050.73     1074.37    362.39 o
 -13   1   9     4009.37     3633.38    307.24 o
 -12   1   9     2763.81     2740.14    292.85 o
 -11   1   9     1174.02     1221.20    251.09 o
 -10   1   9     5922.26     6214.99    212.54 o
  -9   1   9      155.42       79.40    146.28 o
  -8   1   9     6164.79     6381.33    176.12 o
  -7   1   9     7830.43     7798.49    146.33 o
  -6   1   9    16681.83    16275.93    279.38 o
  -5   1   9      130.41      125.87     78.55 o
  -4   1   9      245.10      331.74     63.06 o
  -3   1   9    50005.79    49163.91    467.10 o
  -2   1   9    13938.25    13914.71    158.66 o
  -1   1   9    23709.33    24116.09    214.22 o
   0   1   9    18063.96    18625.60    158.76 o
   1   1   9    10487.67    10496.80    132.90 o
   2   1   9    15723.36    15659.38    137.74 o
   3   1   9     6186.63     6232.01    114.92 o
   4   1   9     9057.21     9319.53    160.17 o
   5   1   9       22.01      145.67    147.79 o
   6   1   9     4406.90     4334.94    202.98 o
   7   1   9     1607.46     1775.57    201.73 o
   8   1   9    12429.44    12642.59    298.83 o
   9   1   9      725.03      538.09    323.12 o
 -13   2   9     2427.69     2625.79    418.40 o
 -12   2   9     3536.53     3673.17    273.77 o
 -11   2   9     1696.80     1664.06    242.81 o
 -10   2   9     7435.38     7714.69    200.72 o
  -9   2   9     8458.37     8492.20    192.49 o
  -8   2   9    23339.49    22761.50    228.00 o
  -7   2   9     4983.10     4903.46    107.41 o
  -6   2   9     3714.93     3661.01    117.41 o
  -5   2   9     3497.72     3787.36    104.68 o
  -4   2   9       18.22       82.93     81.16 o
  -3   2   9      400.32      392.50     81.54 o
  -2   2   9    54861.45    55311.89    450.23 o
  -1   2   9    49532.05    47807.63    246.73 o
   0   2   9     1902.57     1885.21     70.19 o
   1   2   9    18207.42    18385.50    148.65 o
   2   2   9    14043.73    14386.05    167.93 o
   3   2   9    22083.10    22575.64    230.24 o
   4   2   9     2475.11     2519.81    168.72 o
   5   2   9     3308.55     3399.22    182.09 o
   6   2   9      804.30      944.35    212.89 o
   7   2   9     1674.46     1663.33    234.11 o
   8   2   9     3697.34     3965.55    319.30 o
   9   2   9     7841.96     8221.37    500.32 o
 -13   3   9     6742.64     7346.14    381.94 o
 -12   3   9     3032.66     2945.23    328.00 o
 -11   3   9     2795.46     3138.78    201.57 o
 -10   3   9      590.47      603.27    157.00 o
  -9   3   9    24542.44    24495.64    404.28 o
  -8   3   9      615.88      500.88    122.31 o
  -7   3   9    61285.48    59783.75    663.98 o
  -6   3   9    38273.76    36974.36    351.69 o
  -5   3   9     2830.89     2998.94    132.02 o
  -4   3   9     1594.14     1756.49    112.96 o
  -3   3   9    12504.66    12492.88    247.10 o
  -2   3   9     6160.00     6222.50    113.26 o
  -1   3   9        3.79       51.86     79.58 o
   0   3   9     1789.11     1757.62     82.30 o
   1   3   9       19.63       69.52     93.91 o
   2   3   9     1114.08      999.88     98.54 o
   3   3   9    14760.57    14779.11    227.11 o
   4   3   9    31294.94    31126.73    291.70 o
   5   3   9      145.68       33.18    214.11 o
   6   3   9     5437.14     5575.07    260.05 o
   7   3   9      153.24       99.75    292.07 o
   8   3   9     1412.34     1321.66    395.97 o
 -13   4   9      464.58      359.72    332.66 o
 -12   4   9    13268.24    13630.68    496.45 o
 -11   4   9     7953.11     7963.21    265.31 o
 -10   4   9      670.71      510.10    174.99 o
  -9   4   9     1319.05     1335.95    141.03 o
  -8   4   9        8.04       -9.15    127.58 o
  -7   4   9       22.79      123.11    135.27 o
  -6   4   9    11688.84    11651.36    142.90 o
  -5   4   9     3132.57     3051.77    140.49 o
  -4   4   9     7620.14     7731.77    159.10 o
  -3   4   9     8025.45     8288.66    130.04 o
  -2   4   9    46699.50    47031.42    557.64 o
  -1   4   9    25558.19    25571.88    370.20 o
   0   4   9     1390.59     1384.76    108.14 o
   1   4   9     1201.89     1260.80    178.91 o
   2   4   9     6606.74     6817.19    196.51 o
   3   4   9      263.77      293.98    169.37 o
   4   4   9     1364.98     1238.50    184.26 o
   5   4   9     1734.52     1979.08    236.75 o
   6   4   9     3329.84     3228.28    253.66 o
   7   4   9      286.48      308.83    311.77 o
 -13   5   9     2424.55     2518.61    350.48 o
 -12   5   9       33.87      -31.32    355.18 o
 -11   5   9     7465.30     7729.16    332.90 o
 -10   5   9      981.26      864.82    194.25 o
  -9   5   9    14733.11    14304.61    257.90 o
  -8   5   9      156.41      272.46    178.81 o
  -7   5   9    21691.20    21141.05    385.37 o
  -6   5   9     6879.73     6634.67    209.05 o
  -5   5   9      256.10      290.15    142.06 o
  -4   5   9     3585.87     3483.58    163.89 o
  -3   5   9     1664.36     1751.34    117.17 o
  -2   5   9     1931.06     1995.51    131.81 o
  -1   5   9      481.29      520.49    130.12 o
   0   5   9     5322.23     5268.13    160.37 o
   1   5   9      878.16      835.09    182.42 o
   2   5   9     1474.69     1640.13    222.72 o
   3   5   9    28175.84    29119.19    481.78 o
   4   5   9     4732.31     4797.53    254.51 o
   5   5   9    10843.08    11107.48    389.21 o
   6   5   9     4207.16     4163.03    345.40 o
 -13   6   9     1230.93     1265.23    339.94 o
 -12   6   9     2466.71     2852.76    253.19 o
 -11   6   9      233.28      308.30    203.27 o
 -10   6   9     1942.43     1898.87    198.91 o
  -9   6   9     2697.54     2631.69    198.54 o
  -8   6   9     1734.78     1746.51    185.15 o
  -7   6   9      420.25      328.07    187.14 o
  -6   6   9    10868.47    10791.04    223.65 o
  -5   6   9      170.52      112.78    168.26 o
  -4   6   9     8962.14     8955.33    181.82 o
  -3   6   9     2633.58     2802.00    145.00 o
  -2   6   9    74274.12    72805.29    524.40 o
  -1   6   9     4314.15     4455.44    153.68 o
   0   6   9     8105.51     7882.92    250.73 o
   1   6   9     3737.56     3690.60    215.49 o
   2   6   9     1208.71     1172.08    240.71 o
   3   6   9      295.82      260.34    199.88 o
   4   6   9     9436.01     9954.14    307.30 o
   5   6   9     6726.52     7087.77    367.05 o
 -13   7   9     3212.87     2968.05    345.66 o
 -12   7   9     2517.11     2730.13    236.03 o
 -11   7   9    10212.17    10584.08    391.55 o
 -10   7   9      752.94      698.07    199.17 o
  -9   7   9     9606.76     9781.43    246.84 o
  -8   7   9     2267.03     2362.89    213.87 o
  -7   7   9    18067.20    17963.08    289.97 o
  -6   7   9     8014.63     7715.24    219.73 o
  -5   7   9     2163.61     2023.06    205.97 o
  -4   7   9     1884.57     1956.20    146.20 o
  -3   7   9    29066.74    28619.52    357.84 o
  -2   7   9      636.89      664.55    151.32 o
  -1   7   9    33448.20    32988.29    407.99 o
   0   7   9    12787.91    12453.46    268.79 o
   1   7   9     2524.05     2581.09    250.20 o
   2   7   9      392.69      210.12    254.87 o
   3   7   9     6318.81     6363.68    297.71 o
   4   7   9      171.62       99.88    267.07 o
 -13   8   9      207.36       50.92    340.49 o
 -12   8   9      143.33      294.78    226.16 o
 -11   8   9     7268.25     7632.48    344.07 o
 -10   8   9    19908.80    19549.76    306.10 o
  -9   8   9      432.80      480.52    207.65 o
  -8   8   9    29080.73    28841.15    363.27 o
  -7   8   9      750.50      733.45    194.09 o
  -6   8   9    21225.14    20317.16    321.09 o
  -5   8   9     9045.86     8820.76    206.04 o
  -4   8   9       90.24      147.12    151.67 o
  -3   8   9     4257.92     4338.87    176.89 o
  -2   8   9      408.87      547.23    195.77 o
  -1   8   9      507.20      447.20    195.13 o
   0   8   9      829.40      977.06    221.07 o
   1   8   9     1082.06     1290.82    267.70 o
   2   8   9     2054.51     2048.13    358.97 o
   3   8   9       14.75       -8.79    599.71 o
 -12   9   9      112.96      330.40    459.76 o
 -11   9   9     1084.32     1014.83    249.29 o
 -10   9   9      862.05     1002.03    237.62 o
  -9   9   9     3759.05     4012.97    263.34 o
  -8   9   9     5472.22     5165.78    255.96 o
  -7   9   9      887.12      891.38    207.17 o
  -6   9   9       59.86      122.76    241.37 o
  -5   9   9     6388.75     6205.89    235.29 o
  -4   9   9     1603.31     1596.61    208.47 o
  -3   9   9     4682.86     4830.14    265.64 o
  -2   9   9     2272.52     2548.83    252.47 o
  -1   9   9    17538.50    17653.13    398.57 o
   0   9   9      220.86      362.19    348.65 o
   1   9   9     2307.87     2751.50    393.38 o
 -11  10   9     2703.66     2842.50    310.95 o
 -10  10   9     5053.54     5133.59    294.55 o
  -9  10   9     5169.53     5262.92    272.45 o
  -8  10   9     6371.20     6135.55    259.23 o
  -7  10   9     6764.23     7048.83    325.31 o
  -6  10   9     8822.91     8874.39    293.82 o
  -5  10   9     1040.94      923.75    263.94 o
  -4  10   9        5.66       95.41    341.04 o
  -3  10   9      124.09       37.45    253.41 o
  -2  10   9      340.28      425.76    296.07 o
  -1  10   9     1121.96     1153.38    359.63 o
   0  10   9     4658.47     4511.73    412.64 o
 -10  11   9     2421.10     2532.08    393.41 o
  -9  11   9     4823.24     4537.62    359.39 o
  -8  11   9     1425.10     1236.21    277.69 o
  -7  11   9     2700.00     2696.75    375.31 o
  -6  11   9     6371.26     6417.65    340.08 o
  -5  11   9    10272.89    10297.84    358.40 o
  -4  11   9     1504.28     1639.10    345.52 o
  -3  11   9     6532.77     6426.61    379.93 o
  -2  11   9     1799.28     2174.81    405.33 o
   5 -16  10     4114.14     4412.09    421.47 o
   6 -16  10     2590.40     2476.33    559.93 o
   7 -16  10     4753.91     6227.36    650.66 o
   1 -15  10     3820.01     3424.94    494.97 o
   2 -15  10     4230.70     4461.00    352.46 o
   3 -15  10     4643.32     4962.04    333.92 o
   4 -15  10      218.34      232.19    305.71 o
   5 -15  10       87.05      298.24    332.57 o
   6 -15  10      548.29      985.78    400.58 o
   7 -15  10      251.68      603.52    324.64 o
   8 -15  10     3257.65     3346.47    413.59 o
   9 -15  10     4433.79     4409.59    535.33 o
  -1 -14  10     4187.89     5074.33    528.92 o
   0 -14  10     3211.51     2994.72    395.52 o
   1 -14  10     1905.31     2267.04    280.04 o
   2 -14  10      282.75      220.88    347.24 o
   3 -14  10    10977.77    11415.47    491.81 o
   4 -14  10     5188.79     5161.39    304.64 o
   5 -14  10     4366.42     4470.66    331.88 o
   6 -14  10     4311.13     4598.80    313.37 o
   7 -14  10     2414.43     2530.37    357.26 o
   8 -14  10     2930.27     2847.85    374.20 o
   9 -14  10      627.34      528.24    380.58 o
  10 -14  10     4181.80     4620.64    391.76 o
  11 -14  10     1049.40      922.09    335.26 o
  -2 -13  10     5939.32     6393.58    426.22 o
  -1 -13  10     1146.22     1318.27    270.74 o
   0 -13  10     2570.52     2583.80    271.04 o
   1 -13  10      396.48      466.69    250.71 o
   2 -13  10      826.04     1092.21    253.18 o
   3 -13  10      271.12      405.97    286.05 o
   4 -13  10     3950.20     3937.46    364.34 o
   5 -13  10     8564.94     8243.29    300.45 o
   6 -13  10      557.04      852.53    275.61 o
   7 -13  10      435.20      300.10    322.84 o
   8 -13  10     3564.83     3860.49    354.12 o
   9 -13  10      164.85      190.43    337.37 o
  10 -13  10     5245.07     4934.03    395.74 o
  -4 -12  10      191.24      106.77    465.06 o
  -3 -12  10      501.53      306.48    350.14 o
  -2 -12  10       32.31      129.68    241.74 o
  -1 -12  10     9980.95    10386.34    310.80 o
   0 -12  10     2304.88     2532.60    257.06 o
   1 -12  10     3341.92     3094.79    249.68 o
   2 -12  10     1573.01     1507.25    246.71 o
   3 -12  10    10920.04    11106.40    309.82 o
   4 -12  10       37.82      130.16    444.71 o
   5 -12  10    11186.50    10837.71    275.49 o
   6 -12  10       30.61      365.21    311.44 o
   7 -12  10    13837.14    13492.93    406.51 o
   8 -12  10     6845.74     6739.54    371.02 o
   9 -12  10     7427.23     7231.94    361.52 o
  10 -12  10      809.94      877.75    328.21 o
  11 -12  10     4834.39     4695.82    329.95 o
  12 -12  10     2953.12     2726.72    329.62 o
  -5 -11  10        1.39      233.77    363.36 o
  -4 -11  10      955.47      810.77    354.92 o
  -3 -11  10     2984.46     3206.22    257.34 o
  -2 -11  10     8073.62     8689.61    292.38 o
  -1 -11  10       60.20      194.60    223.77 o
   0 -11  10     1133.51     1097.23    224.83 o
   1 -11  10      141.78      -51.68    218.63 o
   2 -11  10       66.89      151.76    219.45 o
   3 -11  10     5918.84     6059.80    332.01 o
   4 -11  10    42889.05    43358.62    870.91 o
   5 -11  10     2466.54     2414.49    253.06 o
   6 -11  10    22308.13    21907.01    956.04 o
   7 -11  10     7092.21     6881.40    395.46 o
   8 -11  10     7149.74     7652.94    348.92 o
   9 -11  10     3896.67     4330.78    337.54 o
  10 -11  10       28.74       31.73    277.70 o
  11 -11  10     2037.55     1961.23    272.37 o
  12 -11  10     1643.48     1748.97    315.46 o
  -6 -10  10     1180.00     1141.74    375.06 o
  -5 -10  10      582.10      887.96    337.06 o
  -4 -10  10     3726.31     3676.01    260.20 o
  -3 -10  10    12087.85    11998.30    361.36 o
  -2 -10  10     7572.15     7740.70    392.96 o
  -1 -10  10    43647.99    44000.99    836.39 o
   0 -10  10     5515.90     5395.06    234.88 o
   1 -10  10    10719.72    10702.63    364.30 o
   2 -10  10      290.78      351.79    208.20 o
   3 -10  10     3212.22     3277.01    239.92 o
   4 -10  10      172.58      371.53    226.32 o
   5 -10  10     8105.88     7983.86    269.80 o
   6 -10  10     5742.53     6038.44    309.02 o
   8 -10  10        4.41       25.90    310.80 o
   9 -10  10    10322.95    10049.77    349.12 o
  10 -10  10     2022.99     1876.19    248.37 o
  11 -10  10     4520.68     4323.02    290.91 o
  12 -10  10      992.61     1052.99    289.39 o
  -7  -9  10     2011.71     2066.90    382.22 o
  -6  -9  10    14799.39    15287.76    584.94 o
  -5  -9  10     3164.88     3109.56    221.30 o
  -4  -9  10      571.06      660.88    225.83 o
  -3  -9  10      429.16      231.13    215.92 o
  -2  -9  10     3819.62     3947.74    224.72 o
  -1  -9  10      111.38      138.24    191.98 o
   0  -9  10    13065.79    13340.99    255.54 o
   1  -9  10     5944.69     5914.60    213.31 o
   2  -9  10    11552.00    11890.73    186.63 o
   3  -9  10     5367.46     5332.80    218.37 o
   4  -9  10    23425.86    22705.51    281.78 o
   5  -9  10      162.45      297.68    182.49 o
   6  -9  10     5539.52     5483.87    192.43 o
   7  -9  10      110.64      215.12    167.09 o
   8  -9  10     6760.69     6642.46    237.35 o
   9  -9  10       13.79       -5.53    254.11 o
  10  -9  10      936.62      853.76    236.74 o
  11  -9  10     4501.99     4660.36    286.79 o
  12  -9  10      267.87      387.82    274.61 o
  -8  -8  10      603.87      630.46    311.11 o
  -7  -8  10     7907.81     8180.80    281.87 o
  -6  -8  10      193.42      214.65    211.71 o
  -5  -8  10     7264.81     7647.65    243.24 o
  -4  -8  10       28.69      122.23    181.50 o
  -3  -8  10      542.38      433.18    200.68 o
  -2  -8  10    13899.11    13814.64    252.51 o
  -1  -8  10    15590.72    15690.80    273.70 o
   0  -8  10     4805.37     4641.41    158.91 o
   1  -8  10      214.76      315.10    175.68 o
   2  -8  10      554.03      629.28    107.50 o
   3  -8  10       26.08       70.91    129.93 o
   4  -8  10      910.62     1081.43    143.56 o
   5  -8  10    10804.94    10360.86    200.16 o
   6  -8  10      605.34      748.29    162.48 o
   7  -8  10     2557.49     2292.50    173.13 o
   8  -8  10     3810.70     3895.17    184.52 o
   9  -8  10    20124.79    19451.86    339.70 o
  10  -8  10      561.90      624.79    237.72 o
  11  -8  10    11654.25    11540.93    321.13 o
  12  -8  10       64.30      165.22    283.16 o
  -9  -7  10     1682.22     1331.53    326.05 o
  -8  -7  10       85.30       -3.89    382.80 o
  -7  -7  10    12000.61    11885.00    285.51 o
  -6  -7  10     1644.87     1736.02    214.95 o
  -5  -7  10      369.07      370.73    184.26 o
  -4  -7  10       73.88      150.05    166.75 o
  -3  -7  10     1377.68     1335.87    181.60 o
  -2  -7  10     2939.31     2972.83    183.88 o
  -1  -7  10    17241.32    17091.33    235.69 o
   0  -7  10    36450.59    35665.39    288.36 o
   1  -7  10     4187.57     4268.27    171.63 o
   2  -7  10     7804.90     8096.14    138.24 o
   3  -7  10    28474.18    28410.98    223.83 o
   4  -7  10    27565.61    27397.11    274.48 o
   5  -7  10      193.50      176.91    150.42 o
   6  -7  10     3999.73     4024.71    173.15 o
   7  -7  10      262.26      398.85    161.70 o
   8  -7  10      203.35      186.22    163.45 o
   9  -7  10     2578.49     2814.30    228.26 o
  10  -7  10    21756.39    21424.61    347.49 o
  11  -7  10     2225.83     2372.66    267.30 o
  12  -7  10     6480.31     7076.38    472.49 o
  -9  -6  10     1670.60     1554.78    279.91 o
  -8  -6  10    12515.07    12832.89    353.46 o
  -7  -6  10     2022.21     1983.16    216.69 o
  -6  -6  10    16678.68    16510.85    279.08 o
  -5  -6  10    19155.88    19853.90    406.01 o
  -4  -6  10     3703.89     3860.18    160.49 o
  -3  -6  10     1553.19     1649.33    127.71 o
  -2  -6  10     7410.92     7298.05    190.96 o
  -1  -6  10     3321.60     3202.23     85.30 o
   0  -6  10     5679.34     5512.75    115.32 o
   1  -6  10     1312.28     1234.41    146.91 o
   2  -6  10    11616.27    11724.00    190.64 o
   3  -6  10    14440.73    14226.43    173.87 o
   4  -6  10    19765.09    19422.19    356.47 o
   5  -6  10    77309.41    74942.73    655.31 o
   6  -6  10     2667.06     2716.17    165.33 o
   7  -6  10     9092.51     8940.65    197.26 o
   8  -6  10       84.58      191.65    162.49 o
   9  -6  10      429.19      423.75    208.62 o
  10  -6  10      793.55      943.21    245.13 o
  11  -6  10      778.49     1013.01    265.30 o
  12  -6  10     5500.00     6063.87    410.49 o
 -10  -5  10     2184.26     2271.76    257.60 o
  -9  -5  10      255.37      240.42    260.02 o
  -8  -5  10      766.19      588.56    256.45 o
  -7  -5  10      529.12      587.82    186.61 o
  -6  -5  10       13.25      155.09    185.20 o
  -5  -5  10    18723.80    18763.40    225.79 o
  -4  -5  10    15335.68    15200.98    221.42 o
  -3  -5  10    17618.87    17301.69    250.65 o
  -2  -5  10    18377.94    18110.21    159.49 o
  -1  -5  10    33294.39    33590.51    485.72 o
   0  -5  10    44909.90    44325.86    377.03 o
   1  -5  10     3590.07     3712.69     92.69 o
   2  -5  10     1493.57     1347.21     85.00 o
   3  -5  10     1281.11     1318.87     93.46 o
   4  -5  10     4645.97     4667.81    123.10 o
   5  -5  10     2676.35     2612.11    141.26 o
   6  -5  10     7661.38     7725.65    186.05 o
   7  -5  10     4012.16     4027.10    175.82 o
   8  -5  10       82.04      113.84    193.30 o
   9  -5  10     7037.18     6918.71    269.53 o
  10  -5  10    11237.16    11154.26    305.06 o
  11  -5  10     1245.92     1001.50    356.38 o
  12  -5  10     3810.59     3116.83    622.85 o
 -11  -4  10      321.31      466.06    299.05 o
 -10  -4  10    11291.71    11353.56    291.55 o
  -9  -4  10     3009.89     3091.46    227.70 o
  -8  -4  10     7250.73     6758.51    219.79 o
  -7  -4  10     1307.97     1326.19    141.54 o
  -6  -4  10     4239.31     4470.18    155.35 o
  -5  -4  10     2864.31     2944.47    125.04 o
  -4  -4  10     7252.58     7237.59    131.31 o
  -3  -4  10    24840.72    24195.98    359.93 o
  -2  -4  10     2132.82     2151.50     77.93 o
  -1  -4  10     9267.67     9211.17    108.66 o
   0  -4  10     4274.50     4279.09    121.03 o
   1  -4  10     6652.99     6588.48    136.45 o
   2  -4  10     1040.77     1115.90     73.58 o
   3  -4  10     1531.93     1524.37     91.96 o
   4  -4  10    64833.25    63268.27    718.26 o
   5  -4  10    23070.29    22792.58    295.17 o
   6  -4  10     5763.71     5458.53    160.63 o
   7  -4  10     8908.65     8852.02    175.92 o
   8  -4  10     2693.67     2421.46    215.40 o
   9  -4  10        9.61      133.97    229.10 o
  10  -4  10      428.60      547.97    312.15 o
  11  -4  10     3613.37     4448.96    395.50 o
 -11  -3  10       47.68      107.35    239.09 o
 -10  -3  10        1.08       81.81    270.59 o
  -9  -3  10     9256.62     9521.42    225.01 o
  -8  -3  10    11815.77    11709.12    204.60 o
  -7  -3  10      496.27      444.33    133.22 o
  -6  -3  10        9.63       92.95    106.48 o
  -5  -3  10    14037.04    14464.02    206.42 o
  -4  -3  10      180.87      201.67     82.10 o
  -3  -3  10    36351.07    36575.87    218.95 o
  -2  -3  10     1760.21     1526.09     81.41 o
  -1  -3  10    58734.92    58386.86    646.77 o
   0  -3  10    30144.63    30225.40    312.75 o
   1  -3  10       25.06      116.84     43.90 o
   2  -3  10      332.07      387.75     64.03 o
   3  -3  10    10316.13    10196.92    112.41 o
   4  -3  10     1281.83     1400.94    114.02 o
   5  -3  10    22910.19    22407.55    260.64 o
   6  -3  10    30541.20    29828.01    290.91 o
   7  -3  10     1311.59     1401.75    136.41 o
   8  -3  10     3056.62     3094.52    173.16 o
   9  -3  10    11010.74    10400.33    600.39 o
  10  -3  10     7308.86     7356.23    304.33 o
  11  -3  10      760.95      970.34    347.99 o
 -12  -2  10     1046.19      967.23    347.76 o
 -11  -2  10     2466.84     2469.85    243.44 o
 -10  -2  10     9926.02     9947.39    257.99 o
  -9  -2  10     1488.76     1313.93    161.19 o
  -8  -2  10    15531.73    15026.39    234.19 o
  -7  -2  10       58.42      133.64    121.88 o
  -6  -2  10     6904.41     6874.51    120.76 o
  -5  -2  10    19816.81    19145.40    244.70 o
  -4  -2  10    49349.46    48456.30    400.55 o
  -3  -2  10       79.47      151.23     50.70 o
  -2  -2  10    36536.23    36077.58    281.57 o
  -1  -2  10     4226.12     4429.32     85.54 o
   0  -2  10   102593.39   100931.02   1240.98 o
   1  -2  10    31070.21    31294.12    287.21 o
   2  -2  10     3351.41     3317.18     97.21 o
   3  -2  10     1635.21     1793.05     71.12 o
   4  -2  10    11014.36    11078.36    150.88 o
   5  -2  10     5384.53     5481.15    142.56 o
   6  -2  10      109.02      221.10    127.84 o
   7  -2  10     4804.84     4632.02    159.26 o
   8  -2  10     1775.45     1635.12    203.84 o
   9  -2  10     4089.47     3984.11    263.38 o
  10  -2  10     4749.09     4818.97    350.54 o
  11  -2  10     9098.18     9256.73    539.40 o
 -12  -1  10      894.21      771.69    329.20 o
 -11  -1  10     3257.35     3318.77    244.91 o
 -10  -1  10     8820.27     8907.84    253.80 o
  -9  -1  10    48307.51    48418.27    635.02 o
  -8  -1  10     1661.69     1627.39    153.85 o
  -7  -1  10    31428.33    31877.54    194.02 o
  -6  -1  10     2499.69     2553.21    107.71 o
  -5  -1  10    23833.63    23059.74    229.66 o
  -4  -1  10     8474.80     8424.52     96.79 o
  -3  -1  10     1323.71     1272.62     58.53 o
  -2  -1  10     8121.77     8156.92    130.94 o
  -1  -1  10     1263.75     1192.26     93.15 o
   0  -1  10      227.40      205.72     41.21 o
   1  -1  10    16597.14    16293.10    195.20 o
   2  -1  10     9380.22     9389.66    137.87 o
   3  -1  10    18133.19    17795.88    188.47 o
   4  -1  10     4127.80     4326.89    171.56 o
   5  -1  10    21587.27    20469.84    240.13 o
   6  -1  10    13493.00    13106.21    223.86 o
   7  -1  10      119.16       96.94    199.59 o
   8  -1  10      468.40      667.29    203.35 o
   9  -1  10     3808.39     4094.65    238.34 o
  10  -1  10     1356.22     1484.25    379.69 o
 -12   0  10     3053.67     2864.00    262.31 o
 -11   0  10       67.57       -6.64    315.14 o
 -10   0  10       17.45       56.00    225.86 o
  -9   0  10     1311.06     1160.50    135.28 o
  -8   0  10    16128.31    16584.85    272.50 o
  -7   0  10     2194.18     2207.01    107.71 o
  -6   0  10     1749.62     1777.68     99.36 o
  -5   0  10     1263.23     1245.30     81.69 o
  -4   0  10    30399.64    29152.37    253.28 o
  -3   0  10     2993.73     3093.24     75.16 o
  -2   0  10    30767.73    31586.70    306.63 o
  -1   0  10       90.34      105.67     65.08 o
   0   0  10    16788.92    16738.14    197.52 o
   1   0  10     2881.86     2888.04    105.84 o
   2   0  10       56.89       97.17    112.97 o
   3   0  10    18951.44    19186.51    210.43 o
   4   0  10     2512.47     2591.93    153.67 o
   5   0  10      504.19      485.00    156.15 o
   6   0  10      295.11      279.83    208.11 o
   7   0  10      249.58      252.37    221.37 o
   8   0  10     3024.15     3160.64    230.75 o
   9   0  10      340.15       93.54    283.71 o
  10   0  10    16499.63    16599.69    457.28 o
 -13   1  10     5960.84     5782.84    471.06 o
 -12   1  10      110.29      285.53    265.11 o
 -11   1  10     3005.79     3148.81    258.75 o
 -10   1  10     7000.61     7254.64    218.16 o
  -9   1  10    17504.64    17500.81    206.66 o
  -8   1  10      347.16      382.53    141.82 o
  -7   1  10     3859.30     3925.33    142.77 o
  -6   1  10      875.59      837.13    121.14 o
  -5   1  10     4487.89     4172.20     88.40 o
  -4   1  10       13.85       60.01     86.37 o
  -3   1  10    14357.16    14491.96    191.17 o
  -2   1  10     5272.95     5343.25     82.54 o
  -1   1  10      154.91      170.72     92.95 o
   0   1  10     5030.62     5145.57    100.54 o
   1   1  10    35265.48    34695.76    201.57 o
   2   1  10     2078.98     2232.91    124.06 o
   3   1  10    37847.42    37261.77    298.12 o
   4   1  10     1974.04     2098.29    135.72 o
   5   1  10    35585.84    35181.82   1002.78 o
   6   1  10    11112.21    11324.66    275.41 o
   7   1  10      537.89      327.50    209.49 o
   8   1  10      228.61      251.51    223.64 o
   9   1  10     1167.56     1299.29    385.33 o
 -13   2  10      974.94      605.85    564.75 o
 -12   2  10        4.45      296.31    310.30 o
 -11   2  10        5.05       55.47    239.90 o
 -10   2  10     2131.02     2070.69    148.99 o
  -9   2  10     2833.80     2796.68    156.34 o
  -8   2  10    18359.00    18134.36    311.78 o
  -7   2  10      408.37      466.72    116.24 o
  -6   2  10     5221.86     5235.44    117.70 o
  -5   2  10    23489.94    22679.45    231.72 o
  -4   2  10    55863.50    55087.14    397.25 o
  -3   2  10     2955.48     3138.57    102.32 o
  -2   2  10    37703.39    38079.13    425.94 o
  -1   2  10      335.53      375.22     59.22 o
   0   2  10    13050.24    12256.68    298.56 o
   1   2  10    18274.83    17953.87    196.31 o
   2   2  10    28124.19    27436.52    211.82 o
   3   2  10      506.02      533.28    160.51 o
   4   2  10    25670.64    25136.69    283.49 o
   5   2  10     3037.10     2992.98    187.11 o
   6   2  10     9363.91     9208.76    271.80 o
   7   2  10     5757.81     5924.41    337.88 o
   8   2  10     2074.85     2041.56    406.71 o
 -13   3  10     5626.49     6125.00    434.83 o
 -12   3  10     1953.44     1938.23    315.70 o
 -11   3  10     1485.26     1603.39    194.38 o
 -10   3  10    12123.23    12097.77    202.07 o
  -9   3  10    12050.79    12195.69    247.77 o
  -8   3  10      789.40      792.73    126.54 o
  -7   3  10     1152.96     1133.70    127.62 o
  -6   3  10     5940.34     5911.54    144.73 o
  -5   3  10     4016.12     3931.09    120.45 o
  -4   3  10    19264.15    19294.52    176.31 o
  -3   3  10    74230.02    73179.06    761.74 o
  -2   3  10     2644.18     2680.18     94.62 o
  -1   3  10    33092.66    33037.09    307.95 o
   0   3  10       97.53      158.29     80.58 o
   1   3  10    14664.39    14552.55    202.08 o
   2   3  10      353.28      403.84    162.21 o
   3   3  10      178.95      247.33    165.30 o
   4   3  10     4260.44     4364.17    200.32 o
   5   3  10     2247.58     2163.06    231.04 o
   6   3  10       22.57       46.52    233.08 o
   7   3  10     1086.72     1168.39    312.19 o
 -13   4  10     2780.81     2789.05    357.23 o
 -12   4  10     1286.51     1559.19    324.96 o
 -11   4  10     8022.21     8101.16    243.13 o
 -10   4  10    14297.46    14173.05    412.01 o
  -9   4  10    19586.01    19830.80    328.89 o
  -8   4  10    60565.86    57561.19    603.73 o
  -7   4  10      668.20      732.18    124.53 o
  -6   4  10     1406.67     1372.68    108.89 o
  -5   4  10      183.31      145.55    159.17 o
  -4   4  10      448.17      455.67    128.28 o
  -3   4  10        3.22       -3.21     66.62 o
  -2   4  10     2767.69     2832.81    119.17 o
  -1   4  10     8383.46     8347.02    234.70 o
   0   4  10      235.69      212.22    115.54 o
   1   4  10     2381.65     2427.80    167.86 o
   2   4  10    14771.00    14745.77    234.96 o
   3   4  10     1291.18     1098.25    185.91 o
   4   4  10     6992.79     7135.26    256.94 o
   5   4  10      668.25      708.94    239.98 o
   6   4  10     8060.08     8746.79    306.73 o
   7   4  10      100.82      267.55    320.68 o
 -13   5  10     5080.03     5525.76    377.02 o
 -12   5  10     1778.56     2029.68    272.18 o
 -11   5  10     1732.74     1822.83    211.93 o
 -10   5  10      555.71      597.87    188.41 o
  -9   5  10     8200.00     8241.73    254.00 o
  -8   5  10       43.27      133.78    172.54 o
  -7   5  10     7689.23     7776.72    221.78 o
  -6   5  10      262.86      354.55    179.16 o
  -5   5  10      272.76      207.67    166.01 o
  -4   5  10    19696.23    19376.86    331.50 o
  -3   5  10    26005.26    25824.81    349.73 o
  -2   5  10     8760.80     8839.82    158.00 o
  -1   5  10     9324.06     9807.91    217.99 o
   0   5  10     6231.59     6307.60    203.74 o
   1   5  10     6038.86     6150.31    219.32 o
   2   5  10      210.50      232.09    178.60 o
   3   5  10      224.27      305.21    193.74 o
   4   5  10      953.82     1248.27    245.00 o
   5   5  10       30.76       52.17    366.53 o
   6   5  10     1252.37     1433.71    334.33 o
 -13   6  10     1209.03     1176.24    293.22 o
 -12   6  10      347.49      302.80    222.14 o
 -11   6  10     3699.03     3794.21    228.55 o
 -10   6  10      348.40      396.25    200.40 o
  -9   6  10    33930.25    32609.63    332.21 o
  -8   6  10     4393.18     4691.88    227.86 o
  -7   6  10     5625.74     5504.79    206.62 o
  -6   6  10     2239.00     2040.39    179.16 o
  -5   6  10      436.54      506.40    191.18 o
  -4   6  10     1063.96     1044.72    168.65 o
  -3   6  10     5387.22     5588.42    162.56 o
  -2   6  10    12102.78    12289.91    186.20 o
  -1   6  10     1419.23     1546.96    179.44 o
   0   6  10     3665.67     3814.39    211.10 o
   1   6  10    12155.68    12128.40    265.91 o
   2   6  10    17160.18    17970.04    282.33 o
   3   6  10     1678.60     2024.65    260.45 o
   4   6  10     9107.71     8705.64    313.70 o
   5   6  10       87.90       78.17    318.91 o
 -12   7  10      152.86      291.83    227.27 o
 -11   7  10       47.60      190.48    222.19 o
 -10   7  10     6986.70     6741.57    244.38 o
  -9   7  10      665.40      582.46    215.27 o
  -8   7  10    23416.53    22486.84    465.35 o
  -7   7  10    15102.15    14677.14    321.08 o
  -6   7  10     7056.96     6980.66    218.57 o
  -5   7  10     3240.36     3313.12    220.74 o
  -4   7  10    17854.06    17688.44    358.49 o
  -3   7  10    12044.44    12407.97    290.67 o
  -2   7  10       57.78      111.44    249.76 o
  -1   7  10     1906.60     1888.85    237.09 o
   0   7  10     1772.55     1772.45    268.74 o
   1   7  10      682.71      490.10    316.82 o
   2   7  10     2907.70     3281.14    304.30 o
   3   7  10    17570.13    19030.67    443.54 o
 -12   8  10     3448.89     3671.78    263.72 o
 -11   8  10      812.23      846.66    228.26 o
 -10   8  10        0.57      -66.58    308.52 o
  -9   8  10     1197.51     1320.23    238.07 o
  -8   8  10      279.73      361.20    208.41 o
  -7   8  10     3622.77     3621.49    220.89 o
  -6   8  10     2919.68     2932.47    235.36 o
  -5   8  10     8223.98     8066.83    236.57 o
  -4   8  10     6527.96     7017.80    288.00 o
  -3   8  10     9089.65     9187.97    291.91 o
  -2   8  10    16130.00    15966.46    327.55 o
  -1   8  10       70.78       96.82    243.52 o
   0   8  10     1660.02     1408.18    297.54 o
   1   8  10     4074.84     4334.07    382.81 o
   2   8  10      144.69      164.97    554.02 o
 -11   9  10      942.76      939.26    262.77 o
 -10   9  10     8868.17     8697.14    301.52 o
  -9   9  10     1395.37     1246.11    236.61 o
  -8   9  10     9436.24     9663.79    271.28 o
  -7   9  10     2977.44     3133.15    247.64 o
  -6   9  10      424.21      552.14    333.20 o
  -5   9  10     2351.03     2567.80    288.37 o
  -4   9  10     2948.75     3153.89    280.89 o
  -3   9  10       16.06      102.94    425.82 o
  -2   9  10      868.23      816.99    261.15 o
  -1   9  10      529.38      660.76    360.93 o
   0   9  10       15.73       34.92    504.14 o
 -10  10  10     4042.80     3777.80    315.30 o
  -9  10  10      158.51      366.96    252.90 o
  -8  10  10      124.58      146.88    256.07 o
  -7  10  10     1798.98     1631.40    343.21 o
  -6  10  10      569.22      594.28    291.63 o
  -5  10  10     7802.75     7777.97    325.38 o
  -4  10  10      149.27      211.30    283.18 o
  -3  10  10    25851.13    27573.11    498.73 o
  -2  10  10     4838.48     4842.09    350.11 o
  -1  10  10     6339.81     7056.07    450.67 o
  -8  11  10    13928.63    11739.75    909.60 o
  -7  11  10     5236.08     5295.14    505.08 o
  -6  11  10      157.20      378.35    455.75 o
  -5  11  10      467.24      764.01    488.81 o
  -4  11  10     3497.56     3776.56    633.68 o
   1 -15  11     2956.04     2938.41    517.62 o
   2 -15  11     4724.64     5011.44    326.95 o
   3 -15  11     2973.30     2710.81    314.06 o
   4 -15  11    13994.21    14192.62    427.16 o
   5 -15  11      390.02      781.37    349.54 o
   6 -15  11    18443.49    18294.21    546.17 o
   7 -15  11     2558.28     2847.73    348.89 o
   8 -15  11      630.09      806.78    323.61 o
   9 -15  11      418.37      222.71    413.85 o
  -1 -14  11    10394.57     9464.88    584.59 o
   0 -14  11      299.01      452.43    274.59 o
   1 -14  11     7007.95     7944.15    325.39 o
   2 -14  11     1638.01     1875.51    289.49 o
   3 -14  11     4360.66     4467.69    303.14 o
   4 -14  11      873.33     1180.54    282.69 o
   5 -14  11     1048.86     1182.75    301.68 o
   6 -14  11      204.07      138.27    279.62 o
   7 -14  11     4417.59     4575.60    318.62 o
   8 -14  11      765.38      538.39    356.65 o
   9 -14  11     2217.98     2230.03    390.03 o
  10 -14  11     1887.39     1996.26    376.62 o
  -2 -13  11     6922.07     6680.06    442.31 o
  -1 -13  11      566.10      727.22    264.45 o
   0 -13  11     2286.16     2410.39    262.59 o
   1 -13  11      810.61     1000.97    248.67 o
   2 -13  11     3117.54     3448.97    279.21 o
   3 -13  11     3939.22     3553.99    283.94 o
   4 -13  11     1236.46     1246.47    348.38 o
   5 -13  11     8557.04     8633.68    280.15 o
   6 -13  11     7918.19     8644.17    414.14 o
   7 -13  11      221.58      357.55    301.69 o
   8 -13  11       67.30       40.93    327.31 o
   9 -13  11     1605.19     1729.05    345.54 o
  10 -13  11      224.85       98.08    345.23 o
  11 -13  11        5.04       31.77    374.90 o
  -4 -12  11     3963.50     3971.93    568.19 o
  -3 -12  11      116.23      111.42    647.07 o
  -2 -12  11     5840.19     5768.41    295.23 o
  -1 -12  11      278.93      283.34    240.17 o
   0 -12  11     9816.61    10515.60    306.93 o
   1 -12  11     2780.03     2950.33    252.45 o
   2 -12  11     1590.86     1717.90    242.93 o
   3 -12  11     2990.27     3309.33    264.45 o
   4 -12  11     1515.34     1106.59    354.95 o
   5 -12  11     2820.37     2646.67    262.26 o
   6 -12  11     5682.86     5601.79    289.50 o
   7 -12  11     9758.39     9480.03    373.29 o
   8 -12  11     2194.38     2020.96    329.88 o
   9 -12  11     3771.05     3315.68    268.22 o
  10 -12  11     7801.18     7826.94    326.30 o
  11 -12  11     8494.34     8026.13    352.33 o
  -4 -11  11      666.09      742.93    254.30 o
  -3 -11  11    16575.64    17379.56    562.89 o
  -2 -11  11     7189.73     7261.95    287.05 o
  -1 -11  11     7330.81     7505.54    276.18 o
   0 -11  11     4840.36     4991.15    251.01 o
   1 -11  11    10682.33    10729.13    316.01 o
   2 -11  11    13203.46    13155.14    301.22 o
   3 -11  11     3183.70     3265.88    337.77 o
   4 -11  11       16.17       34.79    281.24 o
   5 -11  11     3091.92     3386.55    253.97 o
   6 -11  11     3344.95     3769.06    254.41 o
   7 -11  11     6293.40     5950.26    251.42 o
   8 -11  11     6077.38     6378.42    364.09 o
   9 -11  11     1582.77     1798.72    236.47 o
  10 -11  11    12532.38    12388.47    384.79 o
  11 -11  11      381.61      586.75    267.45 o
  12 -11  11     9623.80     9736.12    379.00 o
  -6 -10  11     4730.87     4874.54    453.54 o
  -5 -10  11      601.07      587.58    256.22 o
  -4 -10  11     3311.21     3574.42    264.25 o
  -3 -10  11      439.30      500.03    224.37 o
  -2 -10  11       24.93      -66.51    266.78 o
  -1 -10  11      183.22      182.21    207.29 o
   0 -10  11      405.48      496.93    199.66 o
   1 -10  11      258.49      101.62    241.64 o
   2 -10  11    33488.32    32828.65    569.59 o
   3 -10  11    19557.57    18441.36    364.57 o
   4 -10  11     4794.45     4806.73    172.62 o
   5 -10  11     8951.11     9125.72    197.24 o
   6 -10  11     1275.18     1471.31    169.42 o
   7 -10  11     6342.33     6270.29    226.30 o
   8 -10  11      150.37      159.43    206.03 o
   9 -10  11     6026.90     5906.94    255.33 o
  10 -10  11     7336.65     7331.89    285.45 o
  11 -10  11      179.67      223.65    263.42 o
  12 -10  11     1763.19     1684.83    317.46 o
  -7  -9  11     4591.71     4656.95    551.79 o
  -6  -9  11     1491.21     1654.32    235.41 o
  -5  -9  11     6869.53     6923.92    248.65 o
  -4  -9  11      101.92      217.19    220.46 o
  -3  -9  11    29634.01    29754.07    487.21 o
  -2  -9  11     8549.54     8952.67    298.44 o
  -1  -9  11     3529.67     3564.91    203.61 o
   0  -9  11     1450.94     1441.44    184.06 o
   1  -9  11     4516.77     4523.25    205.18 o
   2  -9  11      225.47      297.99    242.99 o
   3  -9  11      606.51      702.94    135.90 o
   4  -9  11    14762.81    14602.40    365.35 o
   5  -9  11     4079.96     4368.19    166.19 o
   6  -9  11       90.03      226.55    153.20 o
   7  -9  11     1738.90     1872.79    175.13 o
   8  -9  11      890.64      838.46    178.36 o
   9  -9  11     6353.27     5871.31    251.44 o
  10  -9  11      177.79      150.70    234.46 o
  11  -9  11    16225.66    16582.19    360.11 o
  12  -9  11     7769.75     7840.01    481.62 o
  -8  -8  11     6302.11     6268.17    346.24 o
  -7  -8  11       67.83       49.88    228.59 o
  -6  -8  11       29.17      135.91    256.88 o
  -5  -8  11     1017.21     1291.90    205.31 o
  -4  -8  11      502.62      478.52    202.98 o
  -3  -8  11     1117.65      810.10    189.27 o
  -2  -8  11     9428.02     9439.40    227.26 o
  -1  -8  11     9021.95     9181.89    219.58 o
   0  -8  11      114.75      146.91    168.67 o
   1  -8  11     5539.44     5550.77    304.56 o
   2  -8  11    34798.40    35534.05    313.95 o
   3  -8  11      871.01      879.02    134.49 o
   4  -8  11    31022.21    30672.02    316.10 o
   5  -8  11     1900.93     1841.81    155.22 o
   6  -8  11    17960.17    17518.72    241.75 o
   7  -8  11    10676.06    10442.44    210.03 o
   8  -8  11     1821.85     2022.19    178.16 o
   9  -8  11     1389.28     1566.26    219.05 o
  10  -8  11     1351.05     1348.67    242.04 o
  11  -8  11     2330.81     2263.62    267.02 o
  12  -8  11     2073.40     2099.06    463.41 o
  -9  -7  11     2286.08     2168.99    437.74 o
  -8  -7  11       60.07      262.64    276.30 o
  -7  -7  11     9011.85     9412.58    275.06 o
  -6  -7  11       35.49       91.66    201.57 o
  -5  -7  11     3168.14     3057.39    194.00 o
  -4  -7  11     8845.04     9051.65    233.92 o
  -3  -7  11    28675.80    27775.01    646.52 o
  -2  -7  11      558.91      593.92    170.28 o
  -1  -7  11    16625.64    16420.29    365.25 o
   0  -7  11     3336.29     3282.23    115.83 o
   1  -7  11      558.95      610.76    132.01 o
   2  -7  11     8301.57     8293.65    131.64 o
   3  -7  11    39449.44    38389.18    449.92 o
   4  -7  11    12718.05    12500.51    192.46 o
   5  -7  11     9540.55     9589.66    178.33 o
   6  -7  11     3119.47     3128.33    168.76 o
   7  -7  11    16549.94    16406.21    231.05 o
   8  -7  11     5556.15     5506.29    194.14 o
   9  -7  11     1537.14     1614.31    224.45 o
  10  -7  11      102.12      178.59    246.10 o
  11  -7  11     3613.29     3921.99    369.33 o
  12  -7  11      637.76      619.54    579.92 o
  -9  -6  11     5043.28     5198.38    314.56 o
  -8  -6  11     5910.57     6116.72    304.96 o
  -7  -6  11      522.64      642.29    207.39 o
  -6  -6  11       69.69      304.44    178.25 o
  -5  -6  11     6882.68     6627.87    178.67 o
  -4  -6  11    10135.47    10178.23    199.77 o
  -3  -6  11    13793.77    13799.38    205.99 o
  -2  -6  11    91571.57    88694.02    625.16 o
  -1  -6  11    11661.01    11568.48    211.77 o
   0  -6  11    18919.65    19049.71    188.88 o
   1  -6  11      398.02      471.31    106.14 o
   2  -6  11    10471.15    10210.37    134.56 o
   3  -6  11      201.37      230.76     97.89 o
   4  -6  11      291.44      343.41    127.09 o
   5  -6  11     3673.92     3907.56    151.04 o
   6  -6  11      787.40      987.75    146.45 o
   7  -6  11       80.82       80.82    157.59 o
   8  -6  11     8485.44     8210.06    236.89 o
   9  -6  11     6267.20     6650.15    259.13 o
  10  -6  11     2338.46     1965.86    327.57 o
  11  -6  11     2543.26     2342.30    365.12 o
  12  -6  11     2254.10     2172.95    659.62 o
 -10  -5  11     5990.02     5700.94    295.51 o
  -9  -5  11    14344.16    13901.03    317.86 o
  -8  -5  11     3133.22     3204.37    270.60 o
  -7  -5  11    25313.62    25567.21    294.99 o
  -6  -5  11     3463.07     3786.60    172.15 o
  -5  -5  11      197.04      262.43    150.29 o
  -4  -5  11      359.34      331.72    153.09 o
  -3  -5  11      118.12       90.70    129.35 o
  -2  -5  11       91.79      138.13    104.43 o
  -1  -5  11     7474.09     7263.76     96.84 o
   0  -5  11     4420.24     4495.55     76.49 o
   1  -5  11     5546.96     5411.85     97.02 o
   2  -5  11     3423.49     3389.52     91.77 o
   3  -5  11    48861.87    48341.61    303.14 o
   4  -5  11     6067.85     5963.93    129.22 o
   5  -5  11    11190.75    11033.71    155.54 o
   6  -5  11        9.99      176.73    131.98 o
   7  -5  11     4756.41     4830.55    160.60 o
   8  -5  11      385.40      246.45    203.36 o
   9  -5  11      622.28      597.85    290.94 o
  10  -5  11     3864.76     4401.53    360.73 o
  11  -5  11     3966.41     4101.31    389.19 o
 -10  -4  11     6124.89     6209.71    261.62 o
  -9  -4  11       25.11      136.80    236.40 o
  -8  -4  11     4406.95     4370.77    190.17 o
  -7  -4  11      262.38      217.51    159.52 o
  -6  -4  11     9557.95    10009.36    230.19 o
  -5  -4  11      405.74      345.95    112.90 o
  -4  -4  11     7697.09     7730.23    175.21 o
  -3  -4  11    16013.92    15468.53    176.20 o
  -2  -4  11    33760.32    32918.16    306.94 o
  -1  -4  11      105.31      180.43     74.06 o
   0  -4  11     4091.41     4556.59    103.58 o
   1  -4  11     2851.87     2565.03     75.76 o
   2  -4  11     1109.53     1160.13     72.58 o
   3  -4  11       76.67      161.47     88.73 o
   4  -4  11     3794.15     3790.25    121.19 o
   5  -4  11     3874.10     3952.44    131.95 o
   6  -4  11      622.72      587.84    128.78 o
   7  -4  11     4422.75     4552.67    148.19 o
   8  -4  11    23174.28    23991.05    624.07 o
   9  -4  11      248.54      508.98    378.92 o
  10  -4  11    14895.42    15796.45    552.01 o
  11  -4  11      143.62       63.98    577.94 o
 -11  -3  11      432.60      144.54    284.15 o
 -10  -3  11     4656.25     4534.46    241.75 o
  -9  -3  11      152.25      118.86    189.01 o
  -8  -3  11    11409.75    11648.59    210.29 o
  -7  -3  11    13212.73    13273.78    170.03 o
  -6  -3  11      974.89      997.95     99.75 o
  -5  -3  11     1100.26     1184.79     99.13 o
  -4  -3  11      539.68      501.36     81.84 o
  -3  -3  11     1770.49     1801.27    100.47 o
  -2  -3  11     8655.87     8920.69    138.38 o
  -1  -3  11    14643.60    14895.20    257.93 o
   0  -3  11     1925.19     2105.07     85.87 o
   1  -3  11    18834.59    18274.68    290.55 o
   2  -3  11    41526.44    41027.67    466.81 o
   3  -3  11    57372.54    55231.83    622.01 o
   4  -3  11        1.81       50.45    117.35 o
   5  -3  11    16255.91    16334.43    171.25 o
   6  -3  11     2237.65     2214.21    137.09 o
   7  -3  11     1245.34     1480.83    134.71 o
   8  -3  11     1318.68     1506.95    182.38 o
   9  -3  11    12760.38    12710.93    590.00 o
  10  -3  11     3546.94     3533.22    289.07 o
  11  -3  11     2668.91     2337.17    620.29 o
 -11  -2  11     3316.14     3368.38    295.59 o
 -10  -2  11     2745.94     2780.88    261.35 o
  -9  -2  11     5160.66     5363.61    194.52 o
  -8  -2  11     3664.12     3661.11    181.58 o
  -7  -2  11    15063.16    15398.08    184.83 o
  -6  -2  11    14667.69    14809.89    183.68 o
  -5  -2  11    12058.04    11787.83    204.47 o
  -4  -2  11     8659.92     8550.46    114.50 o
  -3  -2  11    20111.41    19649.80    145.67 o
  -2  -2  11    41107.14    41113.47    280.40 o
  -1  -2  11     8842.43     8749.10    144.31 o
   0  -2  11      427.25      411.00     69.73 o
   1  -2  11     3197.07     3342.88     90.97 o
   2  -2  11    20300.54    20517.93    224.84 o
   3  -2  11    10022.51     9623.79    181.86 o
   4  -2  11    48274.70    47215.69    383.52 o
   5  -2  11     6047.74     6025.40    169.73 o
   6  -2  11     6504.49     6384.09    184.12 o
   7  -2  11       37.25      218.62    178.75 o
   8  -2  11     5013.99     5184.27    230.36 o
   9  -2  11      742.32      612.58    228.33 o
  10  -2  11      588.56      486.16    325.43 o
 -12  -1  11     5711.74     4539.70    706.66 o
 -11  -1  11     1340.86     1395.05    225.48 o
 -10  -1  11     1606.79     1476.49    213.16 o
  -9  -1  11        1.98       34.97    201.41 o
  -8  -1  11     1316.75     1368.39    149.35 o
  -7  -1  11     4520.87     4770.96    120.08 o
  -6  -1  11    16639.63    16490.17    137.77 o
  -5  -1  11     9734.28     9299.70    106.86 o
  -4  -1  11    22503.99    21785.27    166.08 o
  -3  -1  11    40065.38    39629.27    214.80 o
  -2  -1  11    11528.26    11592.22    149.43 o
  -1  -1  11    71076.59    68349.92    740.61 o
   0  -1  11     3369.01     3180.00     86.39 o
   1  -1  11      653.55      670.73    110.01 o
   2  -1  11     9246.12     9159.05    144.50 o
   3  -1  11      242.07      150.17    148.58 o
   4  -1  11     1078.73      975.58    162.28 o
   5  -1  11      712.81      685.64    157.56 o
   6  -1  11     3045.44     3190.16    171.41 o
   7  -1  11      101.91      172.91    199.69 o
   8  -1  11      520.96      488.30    211.04 o
   9  -1  11     9304.76     9261.78    275.81 o
  10  -1  11        0.42      -60.61    384.42 o
 -12   0  11       24.56      187.92    383.43 o
 -11   0  11    19259.72    19542.60    310.29 o
 -10   0  11     8002.53     7656.46    231.49 o
  -9   0  11     7965.34     8115.33    198.97 o
  -8   0  11     8691.69     8518.94    140.54 o
  -7   0  11     3784.76     3710.43    113.96 o
  -6   0  11     8854.43     8941.91    120.23 o
  -5   0  11     4173.72     4184.93     91.51 o
  -4   0  11    20706.32    20340.93    136.23 o
  -3   0  11    15550.65    15590.85    165.43 o
  -2   0  11     2377.81     2379.51     49.77 o
  -1   0  11      191.26      274.17     69.32 o
   0   0  11     1377.85     1310.51     67.86 o
   1   0  11     5977.05     6169.56    123.12 o
   2   0  11     2358.69     2449.20    123.51 o
   3   0  11    21469.31    21149.23    218.55 o
   4   0  11    17829.01    18033.55    290.18 o
   5   0  11      647.74      670.64    199.75 o
   6   0  11     5311.52     5283.14    235.48 o
   7   0  11     6685.68     6549.14    240.19 o
   8   0  11     2148.24     2165.69    212.63 o
   9   0  11      904.43      937.72    326.67 o
 -12   1  11       61.36      438.81    260.46 o
 -11   1  11      848.17      648.47    238.12 o
 -10   1  11     2292.50     2298.02    156.95 o
  -9   1  11    11476.92    11882.40    168.84 o
  -8   1  11      384.86      446.75    123.32 o
  -7   1  11        7.36       40.00    116.09 o
  -6   1  11     5658.53     5711.61    120.93 o
  -5   1  11      328.18      389.05     61.69 o
  -4   1  11    38000.34    37787.19    259.13 o
  -3   1  11      813.96      833.35     90.02 o
  -2   1  11    49125.68    49481.08    219.98 o
  -1   1  11    31404.38    30737.93    206.80 o
   0   1  11       18.84       68.08     85.51 o
   1   1  11      203.23      157.27    109.21 o
   2   1  11      246.97      257.84    126.18 o
   3   1  11        7.41       32.35    134.69 o
   4   1  11     3195.50     3398.63    180.66 o
   5   1  11     4879.11     5065.37    200.68 o
   6   1  11     2117.39     2374.21    235.18 o
   7   1  11     4762.29     4570.22    266.08 o
   8   1  11     6607.48     7247.08    343.50 o
 -12   2  11     1876.90     2010.30    311.79 o
 -11   2  11    11976.31    12069.00    347.88 o
 -10   2  11      412.66      516.49    157.49 o
  -9   2  11    23918.40    23729.80    266.51 o
  -8   2  11       21.54       42.42    144.39 o
  -7   2  11    10654.33    10331.31    195.15 o
  -6   2  11    12552.42    12293.75    206.24 o
  -5   2  11    14529.02    13705.11    206.35 o
  -4   2  11     2272.72     2288.68    107.78 o
  -3   2  11    12684.00    12800.33    136.55 o
  -2   2  11     3700.33     3765.36     96.01 o
  -1   2  11    26800.30    26527.00    180.38 o
   0   2  11    12046.58    12041.08    146.95 o
   1   2  11     9244.41     9092.11    148.35 o
   2   2  11     5897.35     5797.24    146.83 o
   3   2  11    16569.98    16401.41    233.45 o
   4   2  11    15060.43    14823.05    238.08 o
   5   2  11      175.38      180.66    212.11 o
   6   2  11      250.63      223.28    237.96 o
   7   2  11      240.32      158.87    247.63 o
   8   2  11     3600.95     3238.24    414.00 o
 -12   3  11      145.12      298.82    259.50 o
 -11   3  11     3779.41     3988.04    218.48 o
 -10   3  11    24503.53    25037.10    397.00 o
  -9   3  11     1924.19     1952.25    156.10 o
  -8   3  11    22010.04    21803.95    322.82 o
  -7   3  11     1475.43     1292.96    135.03 o
  -6   3  11    23264.79    22812.47    387.57 o
  -5   3  11     5427.69     5421.73    161.54 o
  -4   3  11     3840.39     4034.30    166.05 o
  -3   3  11       12.38       95.94    125.21 o
  -2   3  11     1941.05     2029.32     85.34 o
  -1   3  11     2646.81     2681.36     86.49 o
   0   3  11     7233.67     7165.93    148.66 o
   1   3  11     7898.28     8167.05    178.71 o
   2   3  11     5347.34     5304.86    184.35 o
   3   3  11    13147.40    12570.86    229.22 o
   4   3  11     3338.93     3331.39    199.06 o
   5   3  11     3984.91     4166.00    256.68 o
   6   3  11       48.66      115.71    248.46 o
   7   3  11       74.28      452.78    380.45 o
 -13   4  11     5650.98     5182.16    603.91 o
 -12   4  11      147.51       57.88    260.69 o
 -11   4  11     1655.66     1741.39    211.77 o
 -10   4  11      203.78      173.06    176.46 o
  -9   4  11      556.33      728.87    186.21 o
  -8   4  11     1291.61     1396.49    152.60 o
  -7   4  11     1234.53     1134.27    150.38 o
  -6   4  11     1374.93     1464.66    151.33 o
  -5   4  11    23317.63    22571.70    248.63 o
  -4   4  11     4553.31     4771.49    178.16 o
  -3   4  11    15010.20    15419.77    195.28 o
  -2   4  11     2774.88     2797.04    111.38 o
  -1   4  11     8651.86     8739.36    208.37 o
   0   4  11     1609.34     1542.81    156.30 o
   1   4  11     1299.76     1394.46    164.06 o
   2   4  11     7546.17     7572.31    218.71 o
   3   4  11    10475.42    10525.45    281.53 o
   4   4  11       95.48       68.08    233.78 o
   5   4  11      563.00      575.74    251.43 o
   6   4  11       26.75      208.54    273.46 o
 -12   5  11     4326.70     4148.06    247.92 o
 -11   5  11     2412.09     2672.50    202.48 o
 -10   5  11    15468.96    15514.61    293.81 o
  -9   5  11      262.65      360.00    164.28 o
  -8   5  11     6868.12     6664.06    201.35 o
  -7   5  11      361.42      393.93    160.15 o
  -6   5  11     3648.26     3763.97    188.94 o
  -5   5  11      898.35      849.89    187.37 o
  -4   5  11      438.81      502.99    155.54 o
  -3   5  11     3653.85     3710.77    168.25 o
  -2   5  11     3309.91     3438.75    232.48 o
  -1   5  11     1547.65     1586.15    224.46 o
   0   5  11     8602.50     9052.17    260.53 o
   1   5  11      514.04      376.70    224.87 o
   2   5  11    22186.59    21606.79    469.37 o
   3   5  11      156.25       79.29    225.70 o
   4   5  11    19879.61    20545.54    433.86 o
   5   5  11     4659.22     4700.68    346.31 o
 -12   6  11     2025.89     2202.37    237.03 o
 -11   6  11       27.68       73.58    332.23 o
 -10   6  11        9.16      200.02    210.81 o
  -9   6  11     2502.01     2680.54    186.54 o
  -8   6  11       22.85       22.52    201.25 o
  -7   6  11     1303.78     1197.25    188.45 o
  -6   6  11    11788.87    11900.90    239.83 o
  -5   6  11    25886.40    25834.47    339.38 o
  -4   6  11     3564.08     3666.75    185.70 o
  -3   6  11    27344.91    27290.62    687.98 o
  -2   6  11     1094.46      920.08    229.01 o
  -1   6  11    12248.30    12238.78    379.56 o
   0   6  11     5998.19     5889.34    302.50 o
   1   6  11     2680.64     2865.35    284.16 o
   2   6  11     1771.38     1499.07    261.21 o
   3   6  11     3253.76     3214.40    327.20 o
   4   6  11     1142.58     1314.60    324.34 o
 -12   7  11     2398.23     2241.27    278.99 o
 -11   7  11    12683.56    12751.99    290.76 o
 -10   7  11    15258.72    14874.95    373.45 o
  -9   7  11      305.53      266.51    219.58 o
  -8   7  11     7287.55     7025.52    296.14 o
  -7   7  11     1729.02     1563.94    208.80 o
  -6   7  11       61.17       79.76    229.30 o
  -5   7  11     6555.78     6518.32    293.71 o
  -4   7  11    31338.62    32260.19    451.83 o
  -3   7  11     2563.69     2600.70    256.55 o
  -2   7  11     6935.14     6896.42    277.12 o
  -1   7  11      268.80      386.19    272.99 o
   0   7  11     9271.20     9882.43    413.55 o
   1   7  11       25.18       10.10    336.01 o
   2   7  11     3554.69     3679.54    402.15 o
   3   7  11     1081.20     1123.27    348.76 o
 -11   8  11     7229.45     7092.55    292.21 o
 -10   8  11     5739.37     5767.91    277.85 o
  -9   8  11    28137.36    27161.57    672.38 o
  -8   8  11      247.92      227.51    212.04 o
  -7   8  11     4136.93     3849.28    249.72 o
  -6   8  11      635.77      678.26    316.20 o
  -5   8  11     3387.29     3606.22    284.53 o
  -4   8  11      121.62      161.87    293.15 o
  -3   8  11      502.63      332.38    246.77 o
  -2   8  11     1187.93     1120.08    259.92 o
  -1   8  11       92.19      350.70    287.74 o
   0   8  11      214.98      149.48    345.71 o
   1   8  11     7846.69     8031.18    364.57 o
 -11   9  11     1587.89     1685.52    373.76 o
 -10   9  11      357.67      183.25    258.08 o
  -9   9  11      131.84      193.42    288.42 o
  -8   9  11     1073.79     1127.59    349.50 o
  -7   9  11       19.28      -86.70    380.35 o
  -6   9  11      413.71      352.44    285.74 o
  -5   9  11     3951.03     4351.05    307.08 o
  -4   9  11    15029.54    14614.48    376.59 o
  -3   9  11     1405.07     1487.82    288.97 o
  -2   9  11     3529.90     3544.25    297.79 o
  -1   9  11     2451.61     2761.99    406.47 o
  -9  10  11     6132.47     6039.14    553.27 o
  -8  10  11     2005.71     1632.12    759.33 o
  -7  10  11     1183.17      905.79    727.68 o
  -6  10  11     2791.59     3072.49    318.15 o
  -5  10  11     1205.56     1232.55    327.51 o
  -4  10  11        8.78       31.69    394.05 o
  -3  10  11      459.10      605.41    442.73 o
   2 -15  12        7.33      371.40    337.75 o
   3 -15  12     2368.27     2439.00    318.66 o
   4 -15  12      482.05      573.80    299.49 o
   5 -15  12      898.44      843.12    285.17 o
   6 -15  12      118.49      433.15    392.89 o
   7 -15  12      907.38     1134.86    333.95 o
   8 -15  12      473.36      260.51    378.25 o
   0 -14  12     5592.54     6089.66    318.64 o
   1 -14  12      790.74      785.25    267.48 o
   2 -14  12     7326.31     7254.98    422.42 o
   3 -14  12      128.90      141.89    270.95 o
   4 -14  12    10650.14    10371.98    344.16 o
   5 -14  12     5798.01     6019.31    364.03 o
   6 -14  12       70.82      113.65    271.34 o
   7 -14  12      488.97      917.42    304.87 o
   8 -14  12     1132.17     1368.40    317.74 o
   9 -14  12     1463.78     1525.12    379.17 o
  10 -14  12      302.03      344.73    366.23 o
  -2 -13  12      583.80      504.08    683.66 o
  -1 -13  12     4161.21     4576.49    295.58 o
   0 -13  12      549.50      707.50    260.34 o
   1 -13  12      932.98      992.97    254.74 o
   2 -13  12     4595.08     4762.92    285.79 o
   3 -13  12       62.91      126.06    306.13 o
   4 -13  12      851.14      693.19    331.75 o
   5 -13  12      140.76      195.78    254.87 o
   6 -13  12      807.91      927.44    268.39 o
   7 -13  12      645.38      832.20    269.37 o
   8 -13  12     2792.90     3379.89    381.21 o
   9 -13  12    18745.85    18639.81    916.64 o
  10 -13  12      619.60      652.77    356.86 o
  -3 -12  12      349.27      576.87    351.86 o
  -2 -12  12     1394.37     1367.60    265.12 o
  -1 -12  12      574.08      563.32    242.75 o
   0 -12  12     6070.10     6722.63    282.60 o
   1 -12  12     1816.13     1726.01    244.41 o
   2 -12  12     4284.50     4291.00    271.47 o
   3 -12  12     8856.20     9160.42    294.26 o
   4 -12  12    26266.34    25490.25    518.84 o
   5 -12  12     1591.68     1498.60    263.70 o
   6 -12  12     2798.35     2942.45    271.05 o
   7 -12  12      563.30      612.12    257.70 o
   8 -12  12      865.95     1196.56    304.79 o
   9 -12  12        2.23       86.88    251.44 o
  10 -12  12     8132.07     8253.11    429.70 o
  11 -12  12     4454.15     4249.72    323.79 o
  -5 -11  12     2386.47     1999.60    642.01 o
  -4 -11  12     3036.59     2633.92    367.15 o
  -3 -11  12     3140.29     3220.77    264.81 o
  -2 -11  12     2562.20     2882.75    253.42 o
  -1 -11  12     6141.33     6520.37    273.15 o
   0 -11  12     8054.21     8109.88    273.27 o
   1 -11  12     3931.81     3888.93    323.02 o
   2 -11  12     3117.84     2978.61    236.59 o
   3 -11  12    21379.87    19794.86    452.39 o
   4 -11  12       71.56      393.28    232.14 o
   5 -11  12    33635.79    32552.63    804.56 o
   6 -11  12     7723.38     7710.44    287.46 o
   7 -11  12     2428.86     2480.72    212.10 o
   8 -11  12     1111.97     1250.88    219.63 o
   9 -11  12     5167.00     5393.94    260.26 o
  10 -11  12       40.45       77.20    251.26 o
  11 -11  12       52.61       81.18    357.98 o
  -6 -10  12       13.15      307.03    582.21 o
  -5 -10  12    11125.61    11286.43    453.41 o
  -4 -10  12    22487.04    23353.34    814.82 o
  -3 -10  12     2542.21     2293.39    243.10 o
  -2 -10  12    22270.10    22536.34    463.09 o
  -1 -10  12      269.96      281.44    201.99 o
   0 -10  12     9897.69    10264.13    244.27 o
   1 -10  12     4910.08     4595.43    219.99 o
   2 -10  12      936.80     1190.00    197.23 o
   3 -10  12     4492.28     4394.27    286.35 o
   4 -10  12       63.77      114.43    193.88 o
   5 -10  12     2270.91     2278.69    164.51 o
   6 -10  12     4180.21     4221.28    178.87 o
   7 -10  12      973.43     1116.90    172.58 o
   8 -10  12     3770.58     3466.36    227.86 o
   9 -10  12       20.52      106.23    222.60 o
  10 -10  12    10015.80    10410.68    307.86 o
  11 -10  12     1076.46     1134.79    264.60 o
  -7  -9  12     3126.67     3284.48    317.17 o
  -6  -9  12       42.71      189.93    273.23 o
  -5  -9  12       65.63      206.77    289.60 o
  -4  -9  12      203.93      297.05    222.23 o
  -3  -9  12    10271.57    10559.27    367.51 o
  -2  -9  12     1970.11     1832.46    197.45 o
  -1  -9  12     1085.84     1272.16    189.18 o
   0  -9  12     1641.12     1854.22    184.35 o
   1  -9  12     3888.30     4129.15    197.16 o
   2  -9  12      277.40      370.84    170.32 o
   3  -9  12     7030.89     6942.30    237.67 o
   4  -9  12    12046.71    11993.41    183.75 o
   5  -9  12    23106.14    22981.92    304.51 o
   6  -9  12      822.06      806.93    154.04 o
   7  -9  12       19.13      216.37    191.33 o
   8  -9  12     5488.16     5657.78    208.39 o
   9  -9  12     1077.52     1191.65    226.23 o
  10  -9  12     2027.02     2149.99    251.99 o
  11  -9  12      147.23      298.51    335.15 o
  -8  -8  12     4522.17     4294.31    447.89 o
  -7  -8  12       59.55      118.22    328.75 o
  -6  -8  12      468.95      499.09    213.93 o
  -5  -8  12     9474.81     9519.67    282.61 o
  -4  -8  12     2617.73     2803.68    210.46 o
  -3  -8  12     8488.62     8356.47    234.73 o
  -2  -8  12     3026.06     2929.82    186.72 o
  -1  -8  12    11205.53    11415.60    222.79 o
   0  -8  12    10977.02    11104.88    241.06 o
   1  -8  12      739.04      650.88    164.72 o
   2  -8  12     4731.80     4586.88    133.26 o
   3  -8  12     2051.76     1941.02    137.19 o
   4  -8  12      916.28      843.82    137.74 o
   5  -8  12     4194.67     4196.44    171.32 o
   6  -8  12     9930.83    10018.63    187.93 o
   7  -8  12     4036.39     3994.15    205.09 o
   8  -8  12     8132.32     8064.29    217.20 o
   9  -8  12    12682.32    12710.62    425.84 o
  10  -8  12    22996.81    22007.95    827.96 o
  11  -8  12      816.05     1035.76    352.35 o
  -8  -7  12     2366.67     1981.91    400.64 o
  -7  -7  12       27.17      217.15    318.79 o
  -6  -7  12     1275.94     1684.01    260.28 o
  -5  -7  12      295.27      343.94    200.50 o
  -4  -7  12    13505.56    13646.31    256.79 o
  -3  -7  12    10868.83    10976.08    203.82 o
  -2  -7  12     2959.81     3127.71    177.97 o
  -1  -7  12     3400.37     3426.98    164.49 o
   0  -7  12    12404.29    12091.88    267.20 o
   1  -7  12    20680.95    19874.67    420.57 o
   2  -7  12    15788.52    15392.74    322.38 o
   3  -7  12     6606.51     6611.34    143.14 o
   4  -7  12     9469.88     9427.60    169.95 o
   5  -7  12    17041.10    16690.64    340.21 o
   6  -7  12     4533.14     4524.78    162.38 o
   7  -7  12     8312.34     8221.97    252.48 o
   8  -7  12      883.91     1050.93    200.01 o
   9  -7  12    13921.80    13359.44    362.34 o
  10  -7  12       43.88       38.13    317.65 o
  11  -7  12     9929.13     9631.09    411.28 o
  -9  -6  12    12958.26    12849.60    511.08 o
  -8  -6  12     3132.23     3413.86    399.17 o
  -7  -6  12     6490.20     6584.11    268.98 o
  -6  -6  12      378.53      453.91    178.38 o
  -5  -6  12    15335.71    15562.31    225.34 o
  -4  -6  12     3873.56     3924.99    175.00 o
  -3  -6  12     4178.35     4083.20    167.29 o
  -2  -6  12      521.47      595.94    135.66 o
  -1  -6  12     1848.41     1782.45     93.88 o
   0  -6  12      122.71      142.01     85.26 o
   1  -6  12    42232.26    41762.80    661.80 o
   2  -6  12    31806.59    31136.04    461.37 o
   3  -6  12     1756.27     1847.05    109.67 o
   4  -6  12    18611.30    18547.50    188.44 o
   5  -6  12      662.94      821.45    139.54 o
   6  -6  12    13040.55    12618.81    263.89 o
   7  -6  12      582.32      642.18    155.44 o
   8  -6  12     2945.84     3373.47    220.14 o
   9  -6  12    10405.56    10467.24    421.36 o
  10  -6  12      608.65      554.77    315.17 o
  11  -6  12     1290.02     1522.01    414.14 o
 -10  -5  12      717.00      593.56    422.33 o
  -9  -5  12      520.25      411.65    392.32 o
  -8  -5  12     1780.17     1966.40    243.89 o
  -7  -5  12       48.44       87.51    175.28 o
  -6  -5  12    10752.39    10555.73    203.88 o
  -5  -5  12     2313.37     2408.84    153.36 o
  -4  -5  12    38918.93    39037.32    355.60 o
  -3  -5  12    35654.06    35287.43    253.69 o
  -2  -5  12     2233.35     2250.74     85.75 o
  -1  -5  12     3822.04     3566.94    155.10 o
   0  -5  12     3728.09     3564.98    131.57 o
   1  -5  12       92.09      105.47     50.79 o
   2  -5  12       50.13      111.49     86.08 o
   3  -5  12    17736.96    17091.26    180.07 o
   4  -5  12    18794.51    18859.72    169.01 o
   5  -5  12      250.45      259.03    116.84 o
   6  -5  12      857.30      908.21    126.10 o
   7  -5  12     2659.90     2811.28    149.88 o
   8  -5  12     4478.91     4560.03    247.38 o
   9  -5  12     2169.11     1970.97    305.67 o
  10  -5  12     7356.88     7755.28    631.86 o
  11  -5  12     5312.07     5897.02    664.86 o
 -10  -4  12       85.87       71.76    329.78 o
  -9  -4  12    11797.66    12109.29    647.72 o
  -8  -4  12     3456.96     3625.89    179.78 o
  -7  -4  12      589.92      530.03    146.40 o
  -6  -4  12     3132.28     3058.56    143.45 o
  -5  -4  12      390.41      410.73    120.41 o
  -4  -4  12     7614.73     7887.42    135.80 o
  -3  -4  12       57.17       88.61     61.30 o
  -2  -4  12    17661.50    17790.07    261.48 o
  -1  -4  12      323.17      492.87     90.97 o
   0  -4  12     1540.00     1614.29     96.63 o
   1  -4  12    25085.69    25486.73    336.02 o
   2  -4  12     1009.40      997.53     69.50 o
   3  -4  12    32817.97    32572.83    161.16 o
   4  -4  12     4880.55     4800.94    120.89 o
   5  -4  12    20333.33    20088.72    195.84 o
   6  -4  12     7849.45     7809.51    156.64 o
   7  -4  12       12.21      290.97    244.84 o
   8  -4  12     1642.40     1758.60    241.87 o
   9  -4  12     1027.65     1017.74    304.83 o
  10  -4  12       47.20      283.37    415.72 o
 -11  -3  12     2454.09     1651.95    698.97 o
 -10  -3  12     1451.53     1435.10    320.13 o
  -9  -3  12     1030.68     1093.15    231.51 o
  -8  -3  12     1369.98     1593.46    164.36 o
  -7  -3  12      317.62      262.27    138.89 o
  -6  -3  12     7042.80     7104.68    139.05 o
  -5  -3  12    10693.74    10662.37    148.66 o
  -4  -3  12    67951.36    63995.47    617.89 o
  -3  -3  12     1018.20      947.69    139.41 o
  -2  -3  12    24554.37    24619.25    364.58 o
  -1  -3  12     1445.83     1600.06     81.96 o
   0  -3  12     8798.56     8831.21    121.91 o
   1  -3  12     3598.49     3244.82    141.25 o
   2  -3  12    12601.47    12441.22    170.75 o
   3  -3  12     7970.73     8058.88    201.54 o
   4  -3  12     2097.33     2167.69     97.63 o
   5  -3  12     1166.18     1212.23    145.92 o
   6  -3  12    17524.90    17632.78    311.59 o
   7  -3  12     4285.44     4417.87    186.20 o
   8  -3  12     8247.25     8649.97    248.89 o
   9  -3  12     3093.16     2877.02    306.45 o
  10  -3  12     3331.30     3807.02    447.53 o
 -11  -2  12     5311.03     4889.01    486.41 o
 -10  -2  12     8977.18     8054.60    467.19 o
  -9  -2  12    16895.16    17151.40    270.06 o
  -8  -2  12     2434.32     2356.37    185.22 o
  -7  -2  12      732.63      738.79    128.33 o
  -6  -2  12     2754.28     2900.53    120.69 o
  -5  -2  12     7141.54     7138.64    132.05 o
  -4  -2  12      391.64      415.92     70.56 o
  -3  -2  12    53369.75    52908.17    279.65 o
  -2  -2  12     5953.85     6030.72    121.87 o
  -1  -2  12    21455.43    21188.93    206.42 o
   0  -2  12       21.12       93.32     67.96 o
   1  -2  12    36634.20    37064.51    684.28 o
   2  -2  12     1286.04     1319.80     95.61 o
   3  -2  12     3636.39     3655.86    145.72 o
   4  -2  12      212.96      218.96    151.65 o
   5  -2  12      646.15      720.28    149.77 o
   6  -2  12      418.17      332.37    160.58 o
   7  -2  12     4492.59     4610.71    216.99 o
   8  -2  12    15236.85    15386.90    288.37 o
   9  -2  12      550.84      476.19    233.40 o
  10  -2  12     4670.92     4587.65    417.34 o
 -11  -1  12     2386.34     2049.66    433.09 o
 -10  -1  12    22645.21    21804.13    521.73 o
  -9  -1  12     3012.80     3067.61    192.73 o
  -8  -1  12    23499.54    23816.64    219.08 o
  -7  -1  12     3617.44     3678.31    113.47 o
  -6  -1  12     2670.20     2712.94    104.18 o
  -5  -1  12     1354.95     1394.37     94.41 o
  -4  -1  12     5070.07     4615.35    154.75 o
  -3  -1  12     2531.73     2594.59    132.49 o
  -2  -1  12     1155.11     1082.53    123.53 o
  -1  -1  12     2799.47     2703.74    174.72 o
   0  -1  12     5745.25     5281.79    141.17 o
   1  -1  12     1531.09     1586.10     96.49 o
   2  -1  12    23841.65    23424.02    413.03 o
   3  -1  12    12130.77    12301.55    210.27 o
   4  -1  12     1598.38     1496.38    180.87 o
   5  -1  12       14.99       24.26    192.48 o
   6  -1  12     4451.57     4721.89    220.93 o
   7  -1  12     2027.96     2077.29    214.15 o
   8  -1  12     4491.12     4157.48    237.29 o
   9  -1  12     2407.15     2783.24    236.61 o
 -12   0  12       28.28      252.09    364.07 o
 -11   0  12      770.19      684.23    310.68 o
 -10   0  12     2066.48     1903.14    277.57 o
  -9   0  12      627.92      716.99    144.14 o
  -8   0  12      281.56      313.30    113.70 o
  -7   0  12     8200.74     8419.73    151.94 o
  -6   0  12       21.82       30.78    104.74 o
  -5   0  12    10274.95     9423.58    285.73 o
  -4   0  12     4514.81     4461.09     93.00 o
  -3   0  12    33772.06    31759.12    329.19 o
  -2   0  12      802.22      722.78     49.62 o
  -1   0  12     1827.21     1833.12     75.40 o
   0   0  12    14633.20    13578.44    370.88 o
   1   0  12     6859.32     6931.73    130.04 o
   2   0  12     4884.85     4995.62    143.51 o
   3   0  12     3883.63     3693.59    144.12 o
   4   0  12      881.42     1008.94    139.10 o
   5   0  12     2145.90     2005.61    211.16 o
   6   0  12     2728.79     3003.57    232.68 o
   7   0  12    14249.32    14857.99    404.12 o
   8   0  12       58.91      296.47    378.43 o
 -12   1  12     4024.95     4350.79    514.11 o
 -11   1  12     3672.89     3503.29    352.01 o
 -10   1  12     3405.16     3374.61    176.34 o
  -9   1  12     8905.26     9019.08    187.70 o
  -8   1  12     8612.79     8563.53    184.66 o
  -7   1  12      230.78      283.33    118.26 o
  -6   1  12       13.76       73.28    147.58 o
  -5   1  12     5399.41     5457.83    143.20 o
  -4   1  12      716.65      696.64    102.71 o
  -3   1  12      110.74      140.94     91.19 o
  -2   1  12     2723.30     2823.86    101.66 o
  -1   1  12     5834.58     5684.48    123.89 o
   0   1  12     5982.23     5941.46    113.05 o
   1   1  12    18617.96    18269.22    193.70 o
   2   1  12    63278.93    61470.80    317.97 o
   3   1  12      193.38      210.44    151.97 o
   4   1  12    22041.58    21890.72    321.31 o
   5   1  12      512.08      433.63    177.15 o
   6   1  12      811.54      845.10    234.60 o
   7   1  12      768.28      582.18    250.10 o
   8   1  12     1490.44     1341.71    319.98 o
 -12   2  12      209.09      226.97    374.55 o
 -11   2  12     2336.70     2338.18    365.68 o
 -10   2  12       26.24       72.63    189.35 o
  -9   2  12     1023.11      952.12    154.35 o
  -8   2  12    11924.92    12236.14    215.97 o
  -7   2  12     9329.58     9303.42    180.74 o
  -6   2  12    14230.13    13913.37    249.02 o
  -5   2  12    14570.47    14399.80    189.64 o
  -4   2  12    15334.20    15538.96    196.85 o
  -3   2  12    39835.18    40169.63    367.62 o
  -2   2  12      802.76      828.97     91.18 o
  -1   2  12     1904.82     1892.72    150.79 o
   0   2  12      512.96      542.76    109.66 o
   1   2  12     6405.79     6385.29    144.30 o
   2   2  12      680.76      668.76    150.89 o
   3   2  12    21462.05    21417.47    264.41 o
   4   2  12     4597.12     4613.87    204.32 o
   5   2  12     2353.86     2197.76    231.96 o
   6   2  12       98.61      154.81    240.21 o
   7   2  12     5743.16     5942.02    302.14 o
 -12   3  12     2699.18     2976.67    391.86 o
 -11   3  12     8734.20     8830.79    399.02 o
 -10   3  12     1667.54     1650.51    206.71 o
  -9   3  12     1194.11     1322.55    175.12 o
  -8   3  12     6826.53     7033.02    192.73 o
  -7   3  12     7399.33     7391.65    181.71 o
  -6   3  12    10621.90    10727.98    214.28 o
  -5   3  12     2788.38     2842.18    152.35 o
  -4   3  12    15585.25    15773.15    247.71 o
  -3   3  12     4432.58     4620.97    143.08 o
  -2   3  12    35321.72    34730.52    697.67 o
  -1   3  12      982.61     1053.98    151.03 o
   0   3  12     1765.24     1777.19    146.44 o
   1   3  12     9867.78     9814.40    234.53 o
   2   3  12     3709.17     4081.14    220.13 o
   3   3  12     2915.34     2788.89    226.87 o
   4   3  12      783.32      789.99    284.70 o
   5   3  12      495.44      639.10    290.90 o
 -12   4  12    16328.65    16908.43    538.87 o
 -11   4  12    11425.11    11724.35    273.14 o
 -10   4  12     5188.25     5473.53    227.35 o
  -9   4  12    12516.85    12247.50    253.07 o
  -8   4  12     2830.61     2973.65    171.04 o
  -7   4  12     6403.68     6475.91    188.93 o
  -6   4  12      549.28      495.15    151.35 o
  -5   4  12     1311.57     1362.52    162.74 o
  -4   4  12     9548.76     9870.43    253.53 o
  -3   4  12      111.61      193.99    176.76 o
  -2   4  12      414.52      493.01    180.60 o
  -1   4  12      545.32      523.01    200.95 o
   0   4  12      203.70      259.87    213.80 o
   1   4  12     1796.04     1739.89    197.87 o
   2   4  12     7032.44     7289.30    262.60 o
   3   4  12     9790.90     9903.67    293.75 o
   4   4  12       94.15      252.33    361.44 o
   5   4  12     1594.06     1398.57    329.00 o
 -12   5  12      927.67      673.54    253.66 o
 -11   5  12       80.67       28.76    240.23 o
 -10   5  12     5766.52     5821.30    260.34 o
  -9   5  12     2895.71     2910.53    232.65 o
  -8   5  12      706.75      643.73    170.71 o
  -7   5  12     4565.43     4811.52    183.20 o
  -6   5  12     1552.85     1549.82    164.99 o
  -5   5  12    11480.18    11682.46    284.73 o
  -4   5  12     2349.95     2358.30    230.47 o
  -3   5  12    23874.09    24058.02    544.48 o
  -2   5  12    10887.01    10785.26    254.95 o
  -1   5  12     3931.67     3785.13    242.09 o
   0   5  12      342.13      367.88    226.12 o
   1   5  12     4551.31     4715.83    239.67 o
   2   5  12     1731.72     1933.28    245.28 o
   3   5  12      138.18      150.88    346.97 o
   4   5  12       48.28       -6.95    545.50 o
 -12   6  12    12115.39    12015.21    490.58 o
 -11   6  12       63.17       87.91    241.77 o
 -10   6  12    15560.14    15294.11    365.15 o
  -9   6  12      655.34      497.29    177.27 o
  -8   6  12     9254.76     9315.92    221.17 o
  -7   6  12     4200.60     4303.67    213.22 o
  -6   6  12       76.55       13.94    437.09 o
  -5   6  12     1990.88     2084.71    249.86 o
  -4   6  12       26.80       91.62    240.04 o
  -3   6  12      108.72      130.59    266.28 o
  -2   6  12     9895.17    10383.69    303.37 o
  -1   6  12     4260.99     4440.11    256.98 o
   0   6  12     9968.56     9807.88    290.02 o
   1   6  12     6071.25     5821.86    270.70 o
   2   6  12     8129.42     8995.11    309.52 o
   3   6  12    13618.48    14022.90    436.62 o
 -11   7  12     7504.69     7620.75    332.27 o
 -10   7  12     1882.01     1996.72    274.60 o
  -9   7  12     4600.74     4720.10    230.62 o
  -8   7  12       71.15       89.69    275.92 o
  -7   7  12    15738.75    15344.20    749.39 o
  -6   7  12     3190.37     2994.72    335.13 o
  -5   7  12    11292.90    11482.38    329.44 o
  -4   7  12     4080.84     4381.85    286.04 o
  -3   7  12     5157.45     5352.09    280.56 o
  -2   7  12     2628.85     2833.31    272.39 o
  -1   7  12     4174.39     4291.80    313.80 o
   0   7  12     2780.52     2848.74    275.63 o
   1   7  12      424.92      391.62    268.62 o
   2   7  12     3797.40     3781.59    456.26 o
 -11   8  12      272.95      394.88    329.95 o
 -10   8  12      727.46      652.27    356.87 o
  -9   8  12      112.37       37.19    368.34 o
  -8   8  12      258.46      425.04    318.39 o
  -7   8  12      359.32      559.30    335.36 o
  -6   8  12    11782.90    12054.59    467.54 o
  -5   8  12    10614.77    11405.07    385.71 o
  -4   8  12     3143.82     2942.29    290.61 o
  -3   8  12     1120.57     1233.86    282.77 o
  -2   8  12     2271.34     2864.30    291.36 o
  -1   8  12      184.44      276.84    303.29 o
   0   8  12     1727.22     1826.72    393.06 o
  -8   9  12      375.19      488.81    366.09 o
  -7   9  12     3119.82     3708.96    397.04 o
  -6   9  12      819.84      841.15    298.96 o
  -5   9  12     2966.81     3024.35    318.50 o
  -4   9  12     2492.19     2547.61    301.35 o
  -3   9  12     4106.89     4393.64    353.60 o
  -2   9  12     2464.10     2601.89    340.15 o
  -6  10  12    14318.75    12803.04    884.60 o
   2 -15  13     7271.16     8703.96    595.23 o
   3 -15  13    19032.75    19400.59    571.37 o
   5 -15  13     6795.83     6764.94    472.73 o
   6 -15  13       78.49       41.84    408.50 o
   7 -15  13     3057.45     3554.36    664.79 o
   0 -14  13      443.49      380.03    370.10 o
   1 -14  13      246.50      462.05    377.85 o
   2 -14  13      606.46      348.05    372.13 o
   3 -14  13      357.61      187.20    372.76 o
   4 -14  13     2750.66     2693.05    419.30 o
   5 -14  13     1749.24     2208.69    425.56 o
   6 -14  13      188.98      146.83    276.55 o
   7 -14  13     1942.26     2136.90    312.08 o
   8 -14  13     5411.47     5727.24    357.90 o
   9 -14  13      514.65      724.74    361.17 o
  -2 -13  13       74.33       44.83    373.11 o
  -1 -13  13     1967.78     2208.22    371.20 o
   0 -13  13       96.78      180.06    337.07 o
   1 -13  13       17.22      334.31    453.40 o
   2 -13  13    12961.58    13035.69    462.34 o
   3 -13  13     6132.01     5935.83    297.31 o
   4 -13  13     3042.84     2989.04    361.17 o
   5 -13  13      357.13      648.81    345.02 o
   6 -13  13     3243.54     3342.93    295.71 o
   7 -13  13      522.56      558.46    276.91 o
   8 -13  13       20.48      349.47    287.90 o
   9 -13  13     1449.99     1793.73    329.25 o
  10 -13  13     1101.36     1116.70    351.03 o
  -3 -12  13    11685.70    11587.77    463.67 o
  -2 -12  13     1651.18     1677.66    374.29 o
  -1 -12  13     1203.31     1084.42    351.52 o
   0 -12  13       57.88       78.66    432.50 o
   1 -12  13       14.36      133.26    315.87 o
   2 -12  13       10.24       14.40    230.96 o
   3 -12  13     4859.22     5047.67    295.12 o
   4 -12  13     6761.13     6822.79    409.25 o
   5 -12  13     1348.30     1488.55    256.92 o
   6 -12  13      153.34      271.54    316.29 o
   7 -12  13    15516.85    15466.09    760.55 o
   8 -12  13     7305.77     7607.82    360.69 o
   9 -12  13     2966.39     3290.97    404.07 o
  10 -12  13     3360.87     3515.68    363.71 o
  -4 -11  13     4761.89     4707.74    394.70 o
  -3 -11  13      395.20      228.46    333.75 o
  -2 -11  13    16329.11    16427.93    455.25 o
  -1 -11  13     3518.33     3211.32    334.42 o
   0 -11  13     7437.26     7507.22    264.35 o
   1 -11  13       13.69        3.77    242.86 o
   2 -11  13    12229.70    13064.99    291.89 o
   3 -11  13     6616.17     6517.45    326.43 o
   4 -11  13      377.07      369.74    214.03 o
   5 -11  13      182.03      397.28    215.91 o
   6 -11  13     1278.75     1418.70    214.32 o
   7 -11  13     1744.38     2044.53    251.56 o
   8 -11  13    10159.66    10343.54    484.03 o
   9 -11  13    16418.99    16604.59    428.04 o
  10 -11  13      630.38      440.20    252.97 o
  11 -11  13     2177.98     1808.86    382.04 o
  -6 -10  13      509.64      373.79    356.97 o
  -5 -10  13      925.52     1022.82    350.70 o
  -4 -10  13      251.12      395.05    323.08 o
  -3 -10  13     1766.57     1829.49    330.92 o
  -2 -10  13     1183.88     1100.70    318.05 o
  -1 -10  13     6354.02     6991.02    235.17 o
   0 -10  13     2407.21     2459.31    201.22 o
   1 -10  13    11885.34    11670.58    248.50 o
   2 -10  13     2815.06     2773.44    203.77 o
   3 -10  13    19698.70    18574.87    459.82 o
   4 -10  13    18407.45    18692.28    563.58 o
   5 -10  13       77.19      176.68    251.43 o
   6 -10  13      218.57      302.07    157.18 o
   7 -10  13     1874.71     2187.04    179.29 o
   8 -10  13     1060.98     1048.45    180.35 o
   9 -10  13     1750.79     1566.55    233.94 o
  10 -10  13     1698.01     1947.74    320.77 o
  11 -10  13     3978.56     3582.53    394.65 o
  -6  -9  13     9770.21    10216.02    423.55 o
  -5  -9  13      777.63      708.85    328.56 o
  -4  -9  13    12763.98    12572.30    596.16 o
  -3  -9  13      511.48      675.38    268.20 o
  -2  -9  13     7250.95     7461.63    307.43 o
  -1  -9  13      806.07      881.54    178.48 o
   0  -9  13     1453.61     1525.77    173.58 o
   1  -9  13    10630.46    11073.43    343.51 o
   2  -9  13     2328.72     2425.87    198.69 o
   3  -9  13     2633.99     2789.78    223.70 o
   4  -9  13      533.36      537.24    166.90 o
   5  -9  13     1950.84     2137.77    157.50 o
   6  -9  13       80.85      100.82    152.63 o
   7  -9  13     2489.63     2488.74    176.42 o
   8  -9  13    19485.58    19776.63    393.06 o
   9  -9  13     2087.62     2149.72    283.97 o
  10  -9  13     5334.30     5164.95    336.71 o
  11  -9  13     1617.23     1664.04    378.85 o
  -7  -8  13      477.46      668.23    292.15 o
  -6  -8  13      143.78      238.00    315.21 o
  -5  -8  13     3123.81     3342.75    307.30 o
  -4  -8  13     6219.89     6436.71    313.78 o
  -3  -8  13      171.38      374.77    342.32 o
  -2  -8  13       66.97      147.57    189.70 o
  -1  -8  13     5198.01     5429.14    257.72 o
   0  -8  13     4503.98     4568.86    177.14 o
   1  -8  13    17239.67    16891.65    426.24 o
   2  -8  13     9677.88     8648.92    375.79 o
   3  -8  13    33510.66    34609.90    290.45 o
   4  -8  13     4140.54     4207.47    149.50 o
   5  -8  13     5790.01     5893.47    167.89 o
   6  -8  13      148.39      145.21    148.55 o
   7  -8  13      852.05      925.42    162.74 o
   8  -8  13      145.10      274.16    185.17 o
   9  -8  13     3246.98     3242.89    299.67 o
  10  -8  13     2885.24     3093.83    326.53 o
  11  -8  13      112.64      354.25    372.74 o
  -8  -7  13      708.51      609.61    302.78 o
  -7  -7  13     4110.19     4465.28    309.77 o
  -6  -7  13     4577.13     5005.27    307.12 o
  -5  -7  13     8143.57     8019.89    310.01 o
  -4  -7  13    15837.88    15777.11    481.43 o
  -3  -7  13     6683.45     6663.72    240.70 o
  -2  -7  13    26227.50    25990.57    297.64 o
  -1  -7  13     5570.28     5711.01    171.96 o
   0  -7  13     8315.91     8774.52    275.85 o
   1  -7  13      430.59      281.75    127.20 o
   2  -7  13     7508.75     7556.93    345.36 o
   3  -7  13      132.84      132.01    118.01 o
   4  -7  13    16384.50    16435.29    304.65 o
   5  -7  13     6380.83     6136.63    160.04 o
   6  -7  13     9148.75     8787.12    179.41 o
   7  -7  13       78.11      241.81    153.32 o
   8  -7  13    12436.17    12629.38    355.44 o
   9  -7  13     1024.08     1445.13    253.79 o
  10  -7  13      822.48      821.04    315.06 o
  11  -7  13       14.44       49.44    561.76 o
  -9  -6  13     3242.07     2812.11    432.77 o
  -8  -6  13       16.92      174.02    255.57 o
  -7  -6  13      877.64     1017.38    237.78 o
  -6  -6  13    12785.64    13690.04    305.49 o
  -5  -6  13    22631.90    23077.50    319.05 o
  -4  -6  13      469.03      373.21    209.10 o
  -3  -6  13    24238.57    23330.05    381.49 o
  -2  -6  13      270.34      345.49    126.75 o
  -1  -6  13    16167.43    15878.46    221.96 o
   0  -6  13      321.49      336.40     79.40 o
   1  -6  13     1337.88     1340.92     95.24 o
   2  -6  13     2202.84     2323.16    123.26 o
   3  -6  13     5496.70     5537.52    132.60 o
   4  -6  13      830.87      761.15    126.57 o
   5  -6  13     2721.30     2734.47    141.83 o
   6  -6  13     6630.53     6799.55    170.64 o
   7  -6  13     4894.97     4737.96    213.58 o
   8  -6  13     2074.83     2336.91    238.15 o
   9  -6  13     3560.48     3655.65    267.58 o
  10  -6  13     2828.28     3380.39    298.26 o
  11  -6  13       69.68      182.71    564.13 o
  -9  -5  13      760.44     1344.41    620.16 o
  -8  -5  13     5724.30     5872.61    276.40 o
  -7  -5  13      118.28      218.51    236.49 o
  -6  -5  13     1321.88     1360.73    197.02 o
  -5  -5  13     1097.53      905.43    205.83 o
  -4  -5  13     3911.74     4092.50    225.64 o
  -3  -5  13     3193.15     3204.34    132.47 o
  -2  -5  13      197.95      212.78     70.32 o
  -1  -5  13     1853.99     1849.91    144.26 o
   0  -5  13    14222.43    14220.04    187.35 o
   1  -5  13        1.58       83.40    142.98 o
   2  -5  13     5719.47     5666.85    114.43 o
   3  -5  13      363.56      311.10    102.11 o
   4  -5  13    12265.55    12183.96    151.32 o
   5  -5  13      320.61      323.75    122.64 o
   6  -5  13     1759.77     1678.35    157.80 o
   7  -5  13    16263.16    15947.89    404.86 o
   8  -5  13     7207.12     7461.59    394.95 o
   9  -5  13     1181.58     1336.11    262.81 o
  10  -5  13      977.61      655.20    330.62 o
 -10  -4  13       56.79      295.67    592.08 o
  -9  -4  13     5400.10     5832.15    646.38 o
  -8  -4  13      215.85      388.77    206.12 o
  -7  -4  13      683.18      696.56    194.75 o
  -6  -4  13     9334.72     9134.85    240.24 o
  -5  -4  13    13129.17    13434.75    214.73 o
  -4  -4  13     3856.25     3828.55    173.59 o
  -3  -4  13     3794.26     3697.68    172.33 o
  -2  -4  13     9326.73     9352.91    132.39 o
  -1  -4  13     5774.43     5922.33    110.91 o
   0  -4  13      903.32     1039.55     97.57 o
   1  -4  13     1063.24     1162.85     88.92 o
   2  -4  13    14178.51    13745.27    191.92 o
   3  -4  13     2578.55     2495.84     94.36 o
   4  -4  13     1681.59     1713.39    142.82 o
   5  -4  13     1602.68     1642.93    151.10 o
   6  -4  13     3540.47     3581.82    167.60 o
   7  -4  13    13459.20    13563.44    247.28 o
   8  -4  13     3247.98     3519.10    256.54 o
   9  -4  13    22426.88    22643.35    764.64 o
  10  -4  13      648.18      776.15    434.17 o
 -10  -3  13      998.53      714.94    426.74 o
  -9  -3  13     7343.58     7470.46    339.06 o
  -8  -3  13        5.26      226.31    535.91 o
  -7  -3  13     1859.83     1877.31    189.70 o
  -6  -3  13      133.32      235.36    155.42 o
  -5  -3  13      267.87      301.67    126.16 o
  -4  -3  13     2375.48     2375.35    156.49 o
  -3  -3  13       20.86       71.75    141.29 o
  -2  -3  13      266.39      322.84    129.51 o
  -1  -3  13    25416.04    24996.71    159.24 o
   0  -3  13    15220.55    15154.13    155.52 o
   1  -3  13    22574.60    22678.11    309.85 o
   2  -3  13    25389.23    25681.12    390.00 o
   3  -3  13     6988.96     6961.89    180.17 o
   4  -3  13    23478.70    23187.92    398.68 o
   5  -3  13     3104.26     3046.42    168.13 o
   6  -3  13     1858.16     1753.22    150.74 o
   7  -3  13     1296.96     1439.00    175.61 o
   8  -3  13     3924.67     3715.47    230.50 o
   9  -3  13      713.37      781.25    411.68 o
 -11  -2  13        2.77      -72.56    646.93 o
 -10  -2  13     8899.93     8561.94    566.03 o
  -9  -2  13     3638.28     3754.84    316.04 o
  -8  -2  13     8918.72     9094.88    338.09 o
  -7  -2  13       20.93       77.40    236.85 o
  -6  -2  13    34292.12    34761.32    444.71 o
  -5  -2  13    10139.47    10349.08    161.78 o
  -4  -2  13    12715.95    11548.12    253.79 o
  -3  -2  13    14012.78    13585.93    227.84 o
  -2  -2  13      281.48      214.47    116.78 o
  -1  -2  13     3230.63     3047.84    112.52 o
   0  -2  13    17137.72    16525.05    339.28 o
   1  -2  13    27720.81    27803.83    249.27 o
   2  -2  13      139.98      172.79    141.62 o
   3  -2  13    11404.62    11432.70    188.97 o
   4  -2  13      424.44      454.34    146.04 o
   5  -2  13     9483.98     9403.14    204.90 o
   6  -2  13      599.87      481.08    161.62 o
   7  -2  13      680.76      387.79    201.26 o
   8  -2  13     8508.40     8800.64    266.56 o
   9  -2  13     2973.80     2962.38    254.56 o
 -11  -1  13     5549.97     5437.57    374.50 o
 -10  -1  13      709.10      512.55    320.42 o
  -9  -1  13      132.95      178.73    260.84 o
  -8  -1  13       49.39      262.21    204.81 o
  -7  -1  13     8798.37     8875.07    159.79 o
  -6  -1  13     1409.57     1499.26    136.28 o
  -5  -1  13    30708.96    30612.80    334.04 o
  -4  -1  13    36755.63    36133.75    201.58 o
  -3  -1  13      220.04      232.39    128.31 o
  -2  -1  13     6694.81     6598.39    144.08 o
  -1  -1  13     6818.10     6848.17    215.78 o
   0  -1  13      283.24      289.37     74.93 o
   1  -1  13     4543.45     4546.81     94.87 o
   2  -1  13      557.38      593.49    118.37 o
   3  -1  13    11380.95    11428.11    219.78 o
   4  -1  13      535.27      594.96    147.37 o
   5  -1  13       55.82       31.58    190.54 o
   6  -1  13     3819.82     3919.63    241.59 o
   7  -1  13      172.05      231.72    233.92 o
   8  -1  13     2771.89     2931.94    229.09 o
 -11   0  13     1252.71     1061.09    308.85 o
 -10   0  13    12021.41    11799.51    464.88 o
  -9   0  13     4798.31     5073.45    191.26 o
  -8   0  13      190.14      244.71    174.93 o
  -7   0  13     2029.27     2240.89    141.61 o
  -6   0  13      676.26      736.45    126.84 o
  -5   0  13     5379.28     5288.07    155.44 o
  -4   0  13     5801.56     5640.37    153.07 o
  -3   0  13     4179.93     4120.41    176.45 o
  -2   0  13     5136.79     5020.58    203.93 o
  -1   0  13      410.82      394.09     87.72 o
   0   0  13    15274.15    15352.55    181.51 o
   1   0  13     5108.49     4907.44    156.18 o
   2   0  13    10526.97    10708.44    243.09 o
   3   0  13     1368.86     1398.71    134.49 o
   4   0  13    13867.41    14203.59    398.19 o
   5   0  13     4262.77     4450.77    237.15 o
   6   0  13     3910.16     3633.33    240.85 o
   7   0  13        6.71       54.85    219.26 o
   8   0  13     3708.21     3492.99    292.37 o
 -12   1  13     4649.42     4842.12    528.98 o
 -11   1  13       76.40      313.68    373.97 o
 -10   1  13     2121.19     2038.34    192.32 o
  -9   1  13      664.71      634.49    162.82 o
  -8   1  13      147.52      120.13    159.23 o
  -7   1  13     3000.14     2903.62    151.78 o
  -6   1  13     7948.93     7858.16    169.84 o
  -5   1  13    48809.90    48484.90    324.37 o
  -4   1  13     3428.20     3550.42    146.28 o
  -3   1  13    22166.31    22140.78    248.85 o
  -2   1  13     3506.16     3548.90    130.82 o
  -1   1  13    14990.40    15388.41    270.84 o
   0   1  13      838.71      829.57    142.19 o
   1   1  13        3.55       25.98    142.75 o
   2   1  13     1183.21     1294.66    152.36 o
   3   1  13       49.33       68.50    199.81 o
   4   1  13       35.87       69.21    214.35 o
   5   1  13    11882.64    12045.52    341.66 o
   6   1  13     4614.09     4684.17    304.81 o
   7   1  13     6981.26     7152.72    428.59 o
 -12   2  13     5926.71     5414.30    560.03 o
 -11   2  13     5074.07     5504.07    277.54 o
 -10   2  13    18309.22    19212.56    316.75 o
  -9   2  13     1942.98     1922.38    187.08 o
  -8   2  13     1971.40     2091.72    166.10 o
  -7   2  13       15.20       50.76    192.55 o
  -6   2  13      126.91      163.59    159.60 o
  -5   2  13      100.34      132.28    150.64 o
  -4   2  13    14899.31    14999.09    207.91 o
  -3   2  13     2783.16     2903.70    151.73 o
  -2   2  13    10791.41    10573.64    182.50 o
  -1   2  13      114.07      174.18    143.36 o
   0   2  13    41964.37    41488.07    700.63 o
   1   2  13     5080.42     5375.47    208.45 o
   2   2  13     8360.47     8376.45    248.39 o
   3   2  13     3795.96     3494.08    232.41 o
   4   2  13      437.39      504.85    224.27 o
   5   2  13      311.23      303.45    267.82 o
   6   2  13      962.33      859.41    309.64 o
 -12   3  13      847.96      976.96    515.88 o
 -11   3  13     8384.13     8423.64    256.59 o
 -10   3  13      282.14      348.10    201.35 o
  -9   3  13    14711.57    14427.72    271.55 o
  -8   3  13      407.92      399.22    171.39 o
  -7   3  13    10193.76     9824.82    218.54 o
  -6   3  13     1736.01     1704.32    173.06 o
  -5   3  13    16994.82    16838.76    235.63 o
  -4   3  13     1598.93     1614.87    180.29 o
  -3   3  13      729.06      801.88    174.55 o
  -2   3  13      407.94      449.00    170.63 o
  -1   3  13     2145.59     2145.58    155.13 o
   0   3  13     1625.64     1643.04    194.81 o
   1   3  13    13063.06    13622.12    324.13 o
   2   3  13    14503.19    14564.65    297.59 o
   3   3  13      140.36      108.83    212.77 o
   4   3  13      115.81       18.23    337.15 o
   5   3  13     2792.34     2946.46    324.37 o
 -12   4  13       29.10        5.72    358.30 o
 -11   4  13     2077.78     2253.27    230.71 o
 -10   4  13     2061.08     2238.98    237.10 o
  -9   4  13      284.25      279.17    216.73 o
  -8   4  13     6414.49     6802.44    215.08 o
  -7   4  13      447.62      545.32    180.44 o
  -6   4  13    10593.79    10055.22    281.14 o
  -5   4  13       55.07      180.82    218.24 o
  -4   4  13    14701.57    14703.10    256.59 o
  -3   4  13     2822.17     2849.17    190.07 o
  -2   4  13      925.59      961.22    201.78 o
  -1   4  13    11604.18    11489.18    270.88 o
   0   4  13    11760.56    11841.71    299.62 o
   1   4  13     3560.10     3627.22    224.41 o
   2   4  13     8740.83     8868.73    281.45 o
   3   4  13       26.67      157.98    243.18 o
   4   4  13     3090.49     3057.44    345.33 o
 -11   5  13     5682.73     5255.41    272.95 o
 -10   5  13     2645.80     2806.87    260.01 o
  -9   5  13     4365.51     4197.11    252.82 o
  -8   5  13      253.60      222.88    180.04 o
  -7   5  13       62.26       64.36    248.85 o
  -6   5  13    18487.09    18706.28    780.64 o
  -5   5  13     8759.74     8879.61    271.73 o
  -4   5  13      711.46      750.98    197.27 o
  -3   5  13      398.30      442.96    221.74 o
  -2   5  13     2580.73     2609.02    207.01 o
  -1   5  13     2932.89     3046.36    242.38 o
   0   5  13     5310.18     5734.71    242.30 o
   1   5  13    29576.55    30251.13    811.82 o
   2   5  13      902.77     1033.92    256.85 o
   3   5  13    10231.48    10541.14    385.70 o
 -11   6  13     3861.41     4077.71    304.91 o
 -10   6  13      469.84      559.46    247.91 o
  -9   6  13     4114.69     4167.93    266.14 o
  -8   6  13      902.99      811.28    243.66 o
  -7   6  13     9934.06    10111.42    487.82 o
  -6   6  13    15362.02    14974.33    334.06 o
  -5   6  13    12548.65    12690.48    362.59 o
  -4   6  13    39683.61    38966.52    707.05 o
  -3   6  13     1585.33     1768.97    232.82 o
  -2   6  13     1092.04     1159.86    230.67 o
  -1   6  13      193.45      342.92    242.78 o
   0   6  13       17.77      223.16    252.48 o
   1   6  13       15.75      171.31    320.42 o
   2   6  13     3157.70     3338.39    487.24 o
 -11   7  13     3793.27     3869.45    398.22 o
 -10   7  13     3172.09     3219.40    396.58 o
  -9   7  13    10154.49    10689.23    341.84 o
  -8   7  13     5088.68     5211.25    291.66 o
  -7   7  13     3302.32     3607.76    271.91 o
  -6   7  13        3.01      203.17    341.57 o
  -5   7  13     7352.38     7207.56    382.68 o
  -4   7  13      225.54      226.25    332.03 o
  -3   7  13    10125.84    10802.33    339.11 o
  -2   7  13       10.52       37.55    374.70 o
  -1   7  13     3304.55     3416.79    349.30 o
   0   7  13     2786.85     3447.99    341.99 o
   1   7  13     9004.99     8939.33    647.80 o
  -9   8  13     1231.96     1291.92    377.54 o
  -8   8  13     4746.03     4899.41    406.43 o
  -7   8  13     1266.66     1251.63    376.74 o
  -6   8  13       47.38      180.12    326.56 o
  -5   8  13     9397.46    10171.32    423.57 o
  -4   8  13     3514.27     3505.78    389.77 o
  -3   8  13        0.03       97.74    704.46 o
  -2   8  13      292.33      361.06    666.96 o
  -1   8  13      167.65      388.14    405.32 o
  -7   9  13     1436.84     1779.60    805.16 o
  -6   9  13     2105.36     2855.37    806.54 o
  -5   9  13     1022.05      188.96    764.89 o
  -4   9  13     4438.19     3562.12    793.59 o
   3 -15  14      255.58       75.65    687.25 o
   4 -15  14      943.32      866.15    420.64 o
   5 -15  14      406.73      802.25    617.27 o
   6 -15  14     5048.30     4434.89    648.71 o
   0 -14  14     1041.15     1354.95    580.48 o
   1 -14  14    13925.75    14490.80    501.84 o
   2 -14  14     1306.75     1396.03    402.45 o
   3 -14  14     6087.86     5690.72    456.83 o
   4 -14  14      419.25      249.02    389.86 o
   5 -14  14     1974.17     2232.93    428.84 o
   6 -14  14       89.43      229.70    387.94 o
   7 -14  14       57.93      314.45    575.40 o
   8 -14  14     5790.02     5512.07    604.87 o
  -1 -13  14      800.78     1053.33    386.51 o
   0 -13  14       40.42       64.02    347.48 o
   1 -13  14     1897.15     1828.24    385.44 o
   2 -13  14      470.69      395.26    481.91 o
   3 -13  14     5072.18     5037.87    397.80 o
   4 -13  14      838.87     1161.72    376.14 o
   5 -13  14     1783.48     2285.44    365.48 o
   6 -13  14     4213.54     3999.47    498.02 o
   7 -13  14     1035.55     1271.65    426.68 o
   8 -13  14     8730.34     8086.13    423.37 o
   9 -13  14      214.13      567.54    496.12 o
  -3 -12  14     1088.65     1450.81    387.38 o
  -2 -12  14      116.42      186.10    372.51 o
  -1 -12  14      335.31      345.29    341.24 o
   0 -12  14    10732.53    11424.87    442.85 o
   1 -12  14    13337.71    12820.87    437.64 o
   2 -12  14     4139.19     3987.07    385.56 o
   3 -12  14    14944.03    15189.75    465.50 o
   4 -12  14      330.29      462.79    357.92 o
   5 -12  14     6142.45     6683.70    661.03 o
   6 -12  14     2362.83     2310.98    491.69 o
   7 -12  14     4110.93     4325.03    398.01 o
   8 -12  14     1220.75     1522.49    350.03 o
   9 -12  14     1597.81     1859.65    334.62 o
  -4 -11  14     8218.44     8417.95    545.91 o
  -3 -11  14      329.67      323.01    343.97 o
  -2 -11  14     1424.05     1522.98    348.44 o
  -1 -11  14     1711.13     1600.50    348.15 o
   0 -11  14      246.00      491.25    292.94 o
   1 -11  14     7986.08     8025.33    328.63 o
   2 -11  14    24933.40    24132.04    430.20 o
   3 -11  14      914.58      800.72    372.16 o
   4 -11  14     9117.61     8662.51    398.37 o
   5 -11  14      263.63      274.24    257.67 o
   6 -11  14     7627.12     7729.85    326.48 o
   7 -11  14      350.92      530.01    244.00 o
   8 -11  14     1645.74     1788.64    310.32 o
   9 -11  14     1167.78     1749.73    491.84 o
  10 -11  14     1455.52     2386.69    654.98 o
  -5 -10  14     5130.53     5016.72    410.90 o
  -4 -10  14     7312.89     7707.58    456.95 o
  -3 -10  14    19585.16    19724.06    805.72 o
  -2 -10  14       68.24      170.47    289.93 o
  -1 -10  14     2361.56     2487.50    290.38 o
   0 -10  14     2450.48     2670.44    303.56 o
   1 -10  14      501.20      943.67    284.78 o
   2 -10  14     1161.57      929.64    294.46 o
   3 -10  14      149.43      156.90    521.03 o
   4 -10  14     4962.48     5095.79    287.70 o
   5 -10  14       23.36      112.21    295.98 o
   6 -10  14      788.42      939.02    244.16 o
   7 -10  14    10326.56    10916.53    295.77 o
   8 -10  14      744.61      822.13    244.66 o
   9 -10  14     1422.97     1569.74    326.76 o
  10 -10  14      246.61      456.29    337.49 o
  -6  -9  14     1612.01     1569.08    359.22 o
  -5  -9  14     1633.99     1769.65    456.55 o
  -4  -9  14      466.12      618.14    277.55 o
  -3  -9  14      140.02      180.58    282.90 o
  -2  -9  14     1253.57     1235.27    280.11 o
  -1  -9  14      214.90      289.71    275.19 o
   0  -9  14     1543.89     1609.14    258.85 o
   1  -9  14    17532.58    17051.17    351.34 o
   2  -9  14    12691.74    12954.97    432.78 o
   3  -9  14      601.62      641.94    249.46 o
   4  -9  14     2159.98     1960.62    225.07 o
   5  -9  14     8141.55     8276.53    268.84 o
   6  -9  14     2175.89     2045.99    167.40 o
   7  -9  14     5181.78     5240.47    224.72 o
   8  -9  14      145.34      216.60    228.78 o
   9  -9  14     4316.36     4743.64    337.94 o
  10  -9  14     2360.38     2903.67    367.78 o
  -7  -8  14      404.75      351.13    342.04 o
  -6  -8  14     5120.91     5574.50    339.94 o
  -5  -8  14        6.77       59.46    479.25 o
  -4  -8  14    17259.25    16869.87    388.91 o
  -3  -8  14     6867.99     6746.51    303.13 o
  -2  -8  14     1988.76     2073.02    275.27 o
  -1  -8  14      166.97      186.06    256.35 o
   0  -8  14     5280.50     5829.91    276.03 o
   1  -8  14      123.08      102.47    228.57 o
   2  -8  14       23.72       17.45    430.99 o
   3  -8  14      503.68      381.52    205.35 o
   4  -8  14      665.34      579.23    157.86 o
   5  -8  14      487.07      416.73    142.11 o
   6  -8  14    22933.07    23821.77    339.96 o
   7  -8  14    18658.47    17926.07    345.55 o
   8  -8  14     4581.67     4604.17    249.85 o
   9  -8  14    11724.51    11677.42    514.15 o
  10  -8  14      248.32      677.47    347.27 o
  -8  -7  14      714.57     1200.36    376.92 o
  -7  -7  14        2.27      163.38    295.10 o
  -6  -7  14       74.92      260.23    279.06 o
  -5  -7  14      638.27      741.12    261.05 o
  -4  -7  14      358.03      357.10    272.27 o
  -3  -7  14    11107.23    11223.98    269.98 o
  -2  -7  14     1144.12     1202.31    243.86 o
  -1  -7  14    17320.35    17595.31    406.11 o
   0  -7  14      455.30      479.51    281.03 o
   1  -7  14    36781.88    36823.98    426.66 o
   2  -7  14    26049.24    26095.01    383.68 o
   3  -7  14      903.59      889.69    151.91 o
   4  -7  14     2878.81     2946.55    165.66 o
   5  -7  14       86.97      145.09    139.03 o
   6  -7  14     1992.21     1913.59    186.40 o
   7  -7  14     1407.34     1570.85    195.27 o
   8  -7  14    16822.39    16681.94    609.12 o
   9  -7  14     1438.83     1922.94    334.29 o
  10  -7  14     1494.56     1768.50    404.86 o
  -8  -6  14     9893.79    10852.87    388.57 o
  -7  -6  14      353.61      469.88    294.36 o
  -6  -6  14     9522.82     9851.31    324.65 o
  -5  -6  14       73.44       41.24    251.64 o
  -4  -6  14    12673.24    12757.17    318.19 o
  -3  -6  14     6259.91     6410.79    238.48 o
  -2  -6  14     4790.18     5001.33    236.94 o
  -1  -6  14     1161.10     1459.79    213.52 o
   0  -6  14     6707.36     6692.50    238.56 o
   1  -6  14    17702.25    17891.77    305.22 o
   2  -6  14     9221.86     9294.42    207.16 o
   3  -6  14    17374.97    17246.13    240.33 o
   4  -6  14       74.01      105.85    136.33 o
   5  -6  14      302.11      282.85    151.44 o
   6  -6  14     9567.52     9597.63    260.25 o
   7  -6  14      817.06      963.16    197.95 o
   8  -6  14     8593.43     8430.42    279.12 o
   9  -6  14       37.73      175.19    315.89 o
  10  -6  14     2448.28     2050.81    564.07 o
  -9  -5  14      167.17      723.88    639.67 o
  -8  -5  14     1170.18     1313.63    311.13 o
  -7  -5  14    11356.82    11884.85    362.32 o
  -6  -5  14     3244.12     3485.77    231.88 o
  -5  -5  14    12976.69    12769.52    280.65 o
  -4  -5  14     3131.11     3039.47    213.29 o
  -3  -5  14    12265.30    12189.59    223.23 o
  -2  -5  14     4681.54     4654.52    191.55 o
  -1  -5  14      500.73      685.65    175.19 o
   0  -5  14     6064.44     5998.88    208.24 o
   1  -5  14    12687.14    12795.16    239.75 o
   2  -5  14     1213.90     1043.92    143.01 o
   3  -5  14     3948.97     3933.85    222.64 o
   4  -5  14      116.61      198.78    206.31 o
   5  -5  14      346.51      194.01    145.07 o
   6  -5  14        4.82      112.36    163.94 o
   7  -5  14     9274.24     9957.56    346.93 o
   8  -5  14     4966.33     4994.46    267.05 o
   9  -5  14     2828.00     2698.57    431.39 o
  10  -5  14      601.91      310.46    583.11 o
 -10  -4  14     2505.76     1698.81    708.47 o
  -9  -4  14      300.75      462.68    404.74 o
  -8  -4  14     1901.16     2132.19    299.24 o
  -7  -4  14     1111.50     1071.77    251.91 o
  -6  -4  14      188.48      328.67    254.96 o
  -5  -4  14     5933.58     6426.78    261.26 o
  -4  -4  14     1818.57     1748.58    175.84 o
  -3  -4  14       79.14       92.49    153.63 o
  -2  -4  14     1204.35     1348.23    168.56 o
  -1  -4  14       85.61      118.61    169.45 o
   0  -4  14    23491.28    23188.06    253.61 o
   1  -4  14     3388.15     3105.86    142.31 o
   2  -4  14    49259.03    47675.85    577.50 o
   3  -4  14     8424.37     8296.63    230.36 o
   4  -4  14     4888.76     4724.82    210.65 o
   5  -4  14        5.01        6.90    149.12 o
   6  -4  14     6719.60     7074.64    192.81 o
   7  -4  14        6.14       85.44    217.32 o
   8  -4  14      210.85      394.19    335.08 o
   9  -4  14      160.42      186.24    440.37 o
 -10  -3  14      841.30      849.36    438.63 o
  -9  -3  14      119.65      -18.54    390.70 o
  -8  -3  14     4078.82     4257.47    327.40 o
  -7  -3  14    11231.25    11958.28    342.21 o
  -6  -3  14     4184.22     4137.90    220.70 o
  -5  -3  14    22407.97    22314.72    288.10 o
  -4  -3  14     4228.79     4043.03    205.48 o
  -3  -3  14    37544.92    37204.34    568.96 o
  -2  -3  14     2329.03     2347.36    161.38 o
  -1  -3  14        8.38      161.62    153.67 o
   0  -3  14      519.09      460.78     75.68 o
   1  -3  14      983.01     1051.17    216.65 o
   2  -3  14      136.41      154.45    192.90 o
   3  -3  14     5592.20     5796.92    239.82 o
   4  -3  14      808.91      871.03    209.56 o
   5  -3  14     9811.25    10069.83    305.39 o
   6  -3  14       58.34      131.00    212.55 o
   7  -3  14    21278.69    21179.56    712.27 o
   8  -3  14     6685.05     7261.68    389.97 o
   9  -3  14     1084.49     1340.94    691.33 o
 -10  -2  14    10251.84     9770.49    389.09 o
  -9  -2  14      789.58      896.56    300.62 o
  -8  -2  14     3376.29     3666.42    310.31 o
  -7  -2  14     5618.20     5854.08    261.56 o
  -6  -2  14     8590.24     8725.56    193.47 o
  -5  -2  14        3.28      149.51    151.08 o
  -4  -2  14     9491.93     9161.98    208.29 o
  -3  -2  14      468.43      532.44    134.10 o
  -2  -2  14    30072.62    30328.23    306.27 o
  -1  -2  14       16.92       78.88    218.87 o
   0  -2  14    15512.97    15427.16    261.48 o
   1  -2  14     2112.55     2121.15    223.01 o
   2  -2  14    14050.77    13781.83    307.33 o
   3  -2  14     3175.58     3259.23    175.83 o
   4  -2  14      418.84      470.59    172.12 o
   5  -2  14     2367.10     2638.05    207.50 o
   6  -2  14     2351.51     2328.67    268.00 o
   7  -2  14     3712.78     3512.04    338.03 o
   8  -2  14      579.26      833.13    319.92 o
 -11  -1  14    14047.63    13149.65    536.87 o
 -10  -1  14       98.10      227.02    398.05 o
  -9  -1  14     8606.59     8227.23    353.86 o
  -8  -1  14     2540.99     2748.78    267.62 o
  -7  -1  14     9889.87    10445.22    193.51 o
  -6  -1  14      705.67      727.72    142.88 o
  -5  -1  14      694.45      677.77    145.56 o
  -4  -1  14     1002.08      924.92    149.53 o
  -3  -1  14      554.88      482.90    173.15 o
  -2  -1  14      935.23      848.98    191.87 o
  -1  -1  14    23279.21    22637.54    435.78 o
   0  -1  14     3314.69     3384.45    205.25 o
   1  -1  14     3967.72     3992.35    207.53 o
   2  -1  14      403.39      302.25    197.06 o
   3  -1  14     7846.09     7713.85    200.79 o
   4  -1  14       12.12      102.46    175.18 o
   5  -1  14     1100.90     1117.73    239.99 o
   6  -1  14    10941.74    10688.06    442.59 o
   7  -1  14    11866.76    12883.15    510.06 o
   8  -1  14      272.45      343.39    394.57 o
 -11   0  14      170.77      179.46    358.39 o
 -10   0  14     1505.22     1512.85    261.10 o
  -9   0  14     1031.91     1227.47    191.18 o
  -8   0  14      848.87      660.15    187.56 o
  -7   0  14     3965.74     4326.93    159.13 o
  -6   0  14    17836.72    18436.23    197.56 o
  -5   0  14       35.24      212.43    143.59 o
  -4   0  14     4869.75     4649.58    180.96 o
  -3   0  14     7549.33     7543.00    202.83 o
  -2   0  14     4554.57     4791.88    214.74 o
  -1   0  14     4973.88     4554.70    201.16 o
   0   0  14      473.46      567.84    181.68 o
   1   0  14    15424.51    15116.94    255.53 o
   2   0  14     9467.40     9742.09    247.73 o
   3   0  14      223.58      387.45    252.75 o
   4   0  14      432.83      255.93    334.33 o
   5   0  14     2480.56     2627.85    377.69 o
   6   0  14     5466.86     5132.25    425.23 o
   7   0  14      404.25      670.07    423.36 o
 -11   1  14     3928.90     4003.54    342.43 o
 -10   1  14     2298.42     2147.71    209.36 o
  -9   1  14      126.75      172.21    197.02 o
  -8   1  14     8495.83     8905.59    207.65 o
  -7   1  14      691.81      904.12    151.07 o
  -6   1  14     4103.72     3901.56    157.99 o
  -5   1  14      475.97      610.99    138.85 o
  -4   1  14     2034.67     2171.06    179.81 o
  -3   1  14     3481.19     3556.43    188.33 o
  -2   1  14    21202.09    21124.04    328.64 o
  -1   1  14    11735.47    11790.57    243.66 o
   0   1  14    12249.16    12395.90    245.62 o
   1   1  14    21774.99    21371.63    281.75 o
   2   1  14     3209.72     3548.44    301.52 o
   3   1  14    23193.39    23064.55    639.36 o
   4   1  14     1626.23     1764.63    287.03 o
   5   1  14      108.11      100.86    352.99 o
   6   1  14     1842.13     1856.84    440.74 o
 -11   2  14      985.41     1192.03    239.72 o
 -10   2  14       67.50      126.78    208.19 o
  -9   2  14     2859.77     2672.03    215.77 o
  -8   2  14      364.20      203.59    172.34 o
  -7   2  14    43494.86    43920.44    495.33 o
  -6   2  14    25166.08    25385.81    279.39 o
  -5   2  14    12545.68    12268.31    282.79 o
  -4   2  14     8788.57     8665.90    212.63 o
  -3   2  14      156.27      206.21    178.71 o
  -2   2  14     9317.21     9350.46    233.73 o
  -1   2  14     5473.63     5355.15    212.01 o
   0   2  14    14776.03    14611.83    301.16 o
   1   2  14     1262.23     1543.95    253.38 o
   2   2  14     3094.65     3151.93    298.73 o
   3   2  14      324.37      439.20    286.13 o
   4   2  14     5985.81     6714.28    449.13 o
   5   2  14      405.19      530.93    419.13 o
   6   2  14     3140.19     2788.71    424.17 o
 -11   3  14     7006.09     7346.08    399.33 o
 -10   3  14       86.54      157.08    248.87 o
  -9   3  14      404.79      246.59    205.84 o
  -8   3  14     2053.38     2013.88    192.76 o
  -7   3  14     2853.83     2609.53    232.04 o
  -6   3  14    13102.72    13578.78    295.24 o
  -5   3  14    20716.36    20460.53    335.17 o
  -4   3  14       61.60      147.09    212.60 o
  -3   3  14     2540.57     2339.04    250.07 o
  -2   3  14     3916.48     3980.92    243.18 o
  -1   3  14     1684.24     1678.50    252.81 o
   0   3  14     4037.47     3921.27    273.66 o
   1   3  14     1291.80     1198.01    259.82 o
   2   3  14     7457.00     7614.37    344.57 o
   3   3  14     2131.75     2286.43    300.32 o
   4   3  14       81.75      119.58    398.10 o
   5   3  14     2813.76     3307.02    448.12 o
 -11   4  14     6041.58     6373.09    284.76 o
 -10   4  14     5261.15     5512.89    248.20 o
  -9   4  14      752.10      362.98    285.70 o
  -8   4  14     1430.56     1377.17    228.28 o
  -7   4  14    11332.59    11591.42    298.60 o
  -6   4  14       34.57      144.23    242.00 o
  -5   4  14     5384.56     5502.30    276.83 o
  -4   4  14      171.47      359.47    236.54 o
  -3   4  14     2583.70     2628.39    276.56 o
  -2   4  14     1350.47     1441.15    255.31 o
  -1   4  14     3652.72     3949.27    279.51 o
   0   4  14     6519.88     6715.79    299.01 o
   1   4  14      993.35     1029.80    288.75 o
   2   4  14      716.06      447.21    297.52 o
   3   4  14     5601.26     6558.86    492.96 o
   4   4  14     1322.35     1595.90    590.11 o
 -11   5  14      783.19      709.15    302.42 o
 -10   5  14       13.50      285.11    318.46 o
  -9   5  14       83.20      179.57    357.47 o
  -8   5  14     1824.49     1547.71    243.73 o
  -7   5  14     1395.05     1465.97    249.79 o
  -6   5  14    19227.37    19737.62    371.45 o
  -5   5  14     4542.65     4738.22    284.90 o
  -4   5  14     6997.25     6853.03    287.37 o
  -3   5  14      141.10       35.35    234.96 o
  -2   5  14    14220.84    14646.61    389.33 o
  -1   5  14     1530.65     1690.54    284.90 o
   0   5  14     2710.02     2618.17    279.60 o
   1   5  14      247.70       95.14    293.66 o
   2   5  14      507.35      528.52    318.63 o
 -10   6  14      840.72      701.73    394.70 o
  -9   6  14     2079.88     2004.50    341.45 o
  -8   6  14      180.17      239.41    258.49 o
  -7   6  14     2517.56     2592.63    285.83 o
  -6   6  14       64.54      140.22    254.38 o
  -5   6  14      578.62      696.63    257.34 o
  -4   6  14      182.82      282.76    277.25 o
  -3   6  14     4093.73     4197.54    311.98 o
  -2   6  14        1.88       48.10    294.79 o
  -1   6  14    20427.30    21601.38    830.66 o
   0   6  14     5839.48     6448.89    338.98 o
   1   6  14     4043.74     4021.52    465.06 o
  -9   7  14       43.87      143.65    395.93 o
  -8   7  14     9982.57     9694.62    343.98 o
  -7   7  14      274.94      427.20    279.68 o
  -6   7  14    21867.73    23154.61    591.10 o
  -5   7  14     5608.98     6129.00    311.34 o
  -4   7  14     1019.88     1041.11    312.70 o
  -3   7  14       49.74       86.72    275.09 o
  -2   7  14       91.12      153.74    429.61 o
  -1   7  14      606.88      613.59    423.98 o
  -8   8  14      424.78      334.13    504.96 o
  -7   8  14     3153.42     3335.08    465.06 o
  -6   8  14     1227.24     1061.61    419.42 o
  -5   8  14     5966.88     6116.87    762.97 o
  -4   8  14     1841.98      872.59    808.91 o
  -3   8  14      389.16      174.06    769.48 o
   1 -14  15     1409.35     1513.27    405.90 o
   2 -14  15     3856.98     4489.40    447.40 o
   4 -14  15      117.75      694.67    626.35 o
   5 -14  15     1065.71      844.98    399.87 o
   6 -14  15      817.34      541.61    585.04 o
   7 -14  15      538.22      614.21    576.71 o
  -1 -13  15     5022.46     5394.83    428.11 o
   0 -13  15       50.20      135.65    387.98 o
   1 -13  15     3546.04     3755.04    406.88 o
   2 -13  15      302.32      440.84    351.63 o
   3 -13  15    10703.44    10248.42    471.92 o
   4 -13  15     1783.39     1904.78    396.73 o
   5 -13  15     2674.88     2855.17    374.43 o
   6 -13  15     1125.17     1062.10    392.04 o
   7 -13  15     3169.04     3324.20    401.10 o
  -2 -12  15     4201.83     4464.39    399.91 o
  -1 -12  15      364.62      448.44    379.98 o
   0 -12  15      168.46      118.88    357.70 o
   1 -12  15       83.96      197.95    356.94 o
   2 -12  15       23.96      533.03    646.83 o
   3 -12  15      344.42      380.38    399.54 o
   4 -12  15    10834.07    11574.01    477.59 o
   5 -12  15     1203.79     1194.45    288.70 o
   6 -12  15    17545.44    18127.42    523.00 o
   7 -12  15     1448.55     1380.69    348.79 o
   8 -12  15    10560.66    12002.31    734.24 o
  -4 -11  15       14.41      108.87    377.21 o
  -3 -11  15     7807.81     7580.02    419.81 o
  -2 -11  15      734.08      621.42    354.53 o
  -1 -11  15    17943.38    17766.10    420.89 o
   0 -11  15     1053.12     1031.03    313.44 o
   1 -11  15     9244.60     9519.14    358.40 o
   2 -11  15     1373.77     1340.05    289.31 o
   3 -11  15     3622.71     4101.44    409.30 o
   4 -11  15     1616.81     1854.60    289.64 o
   5 -11  15     7398.09     7199.15    331.93 o
   6 -11  15     6196.85     6256.77    330.15 o
   7 -11  15     2218.35     2066.85    346.72 o
   8 -11  15     3919.68     4246.71    494.17 o
   9 -11  15      902.99     1858.56    825.71 o
  -5 -10  15       60.99      140.42    355.38 o
  -3 -10  15       16.60      249.33    309.72 o
  -2 -10  15     1662.84     1634.80    287.03 o
  -1 -10  15      564.74      678.83    287.03 o
   0 -10  15    14347.23    14339.75    374.15 o
   1 -10  15     8555.91     8131.56    382.16 o
   2 -10  15     4662.95     4314.30    423.59 o
   3 -10  15      859.40      683.17    361.02 o
   4 -10  15     4121.98     4132.81    302.97 o
   5 -10  15      611.02      491.45    232.38 o
   6 -10  15     3198.30     2938.10    323.30 o
   7 -10  15     5157.77     5404.96    358.05 o
   8 -10  15     8598.40     9663.95    512.50 o
   9 -10  15      116.34      349.16    459.21 o
  10 -10  15       66.81      550.78    420.76 o
  -6  -9  15      958.90      745.68    477.78 o
  -5  -9  15    16185.22    16991.01    575.89 o
  -4  -9  15      306.73      484.06    286.55 o
  -3  -9  15     1305.55     1464.92    292.27 o
  -2  -9  15     2716.02     2826.50    307.80 o
  -1  -9  15     1891.75     2033.39    298.60 o
   0  -9  15     7144.35     6747.68    325.49 o
   1  -9  15     2173.06     1968.22    277.68 o
   2  -9  15     3333.77     2898.09    379.30 o
   3  -9  15     4926.70     4900.91    254.02 o
   4  -9  15     2339.12     2378.30    243.70 o
   5  -9  15     5915.94     5958.03    259.72 o
   6  -9  15      188.39      209.94    305.35 o
   7  -9  15    12019.02    11405.13    389.91 o
   8  -9  15       61.23      233.91    331.72 o
   9  -9  15    10980.04    11120.44    434.16 o
  10  -9  15      386.85      580.46    388.76 o
  -7  -8  15     3194.06     3480.16    540.10 o
  -6  -8  15       54.76      -48.77    369.55 o
  -5  -8  15     1020.81     1298.00    359.99 o
  -4  -8  15       50.63      254.65    285.46 o
  -3  -8  15      365.49      424.70    279.95 o
  -2  -8  15      412.52      217.51    264.73 o
  -1  -8  15    17724.83    18341.12    409.79 o
   0  -8  15    31860.79    30820.71    414.28 o
   1  -8  15     1140.77     1138.83    313.57 o
   2  -8  15    25976.38    25853.45    443.44 o
   3  -8  15     1059.84     1065.76    219.56 o
   4  -8  15    14269.29    14415.26    294.52 o
   5  -8  15     1191.47     1212.18    296.38 o
   6  -8  15      237.83      198.05    224.77 o
   7  -8  15      527.96      703.69    243.02 o
   8  -8  15       38.11      221.65    345.12 o
   9  -8  15       19.25       79.97    312.52 o
  10  -8  15     5758.94     5455.00    442.16 o
  -7  -7  15      729.79     1103.80    367.44 o
  -6  -7  15    18138.33    18852.58    668.93 o
  -5  -7  15    21308.13    20647.75    503.23 o
  -4  -7  15      721.63      545.05    251.99 o
  -3  -7  15     7198.18     6695.36    255.65 o
  -2  -7  15       37.67       35.23    234.41 o
  -1  -7  15       67.77      -99.01    342.47 o
   0  -7  15     2001.57     2130.78    317.77 o
   1  -7  15    13573.84    13576.41    335.47 o
   2  -7  15      425.37      465.23    200.17 o
   3  -7  15     7162.98     7027.10    227.22 o
   4  -7  15     1314.17     1505.96    203.57 o
   5  -7  15    20203.34    20401.38    320.58 o
   6  -7  15        3.78       30.08    299.30 o
   7  -7  15     7149.55     6869.36    279.41 o
   8  -7  15       39.36      173.59    306.51 o
   9  -7  15     2271.72     2708.93    340.78 o
  10  -7  15      447.72      734.07    411.23 o
  -8  -6  15       19.83      132.78    355.37 o
  -7  -6  15     3411.69     3539.04    381.81 o
  -6  -6  15     5080.10     4970.13    404.73 o
  -5  -6  15     5204.18     5630.12    313.27 o
  -4  -6  15    20660.04    20625.65    402.91 o
  -3  -6  15      247.83      182.96    215.30 o
  -2  -6  15     4383.50     4426.72    256.47 o
  -1  -6  15     8952.96     8626.29    218.21 o
   0  -6  15    12161.27    12553.41    268.94 o
   1  -6  15     1486.38     1371.87    226.19 o
   2  -6  15      724.43      779.31    210.43 o
   3  -6  15     1688.24     1589.94    218.37 o
   4  -6  15        5.20       14.47    196.69 o
   5  -6  15        8.91        4.10    182.77 o
   6  -6  15     9285.50     9837.02    253.33 o
   7  -6  15     3622.36     3597.20    263.41 o
   8  -6  15      327.50      433.77    306.44 o
   9  -6  15       15.51      232.14    323.87 o
  -8  -5  15      180.43      200.84    354.78 o
  -7  -5  15       35.93        7.36    361.51 o
  -6  -5  15     5464.69     5344.62    371.98 o
  -5  -5  15     1273.75     1170.88    272.53 o
  -4  -5  15      812.25      617.49    231.16 o
  -3  -5  15     3581.40     3640.50    248.06 o
  -2  -5  15       12.18       18.56    236.37 o
  -1  -5  15     3835.89     3951.63    190.83 o
   0  -5  15    11408.49    11084.06    242.35 o
   1  -5  15    14305.40    13741.51    263.07 o
   2  -5  15      160.23      268.63    201.56 o
   3  -5  15     1387.33     1474.32    211.35 o
   4  -5  15    11923.10    11580.18    256.48 o
   5  -5  15     5011.14     5160.29    211.89 o
   6  -5  15     6503.56     6260.38    225.24 o
   7  -5  15     4170.03     4085.85    284.13 o
   8  -5  15     3553.07     3822.41    329.60 o
   9  -5  15     5723.68     5090.27    632.27 o
  -9  -4  15     2191.75     2681.64    517.39 o
  -8  -4  15     1013.04     1231.25    365.42 o
  -7  -4  15     4918.49     4839.60    373.73 o
  -6  -4  15     1814.55     1629.91    279.63 o
  -5  -4  15    14363.63    14501.39    296.79 o
  -4  -4  15    10425.55    10446.14    261.42 o
  -3  -4  15     6608.12     6305.30    235.19 o
  -2  -4  15      498.91      567.37    168.43 o
  -1  -4  15    13321.13    13431.59    218.54 o
   0  -4  15     3715.22     3709.32    190.00 o
   1  -4  15     3742.82     3591.58    207.76 o
   2  -4  15      782.06      699.49    197.46 o
   3  -4  15      107.30      217.15    187.93 o
   4  -4  15       26.60       77.12    354.81 o
   5  -4  15    21248.34    21513.23    333.48 o
   6  -4  15    19083.55    19098.75    475.47 o
   7  -4  15      835.15     1072.55    240.60 o
   8  -4  15    13127.59    13074.85    568.31 o
   9  -4  15       68.51       -4.57    622.89 o
  -9  -3  15      452.24      397.38    329.24 o
  -8  -3  15     1315.42     1218.21    295.39 o
  -7  -3  15     1406.46     1541.28    291.23 o
  -6  -3  15     4053.18     4303.17    235.47 o
  -5  -3  15     1100.02     1144.48    204.36 o
  -4  -3  15     5548.03     5513.18    228.91 o
  -3  -3  15       82.74      111.71    203.49 o
  -2  -3  15    23198.74    22515.51    351.16 o
  -1  -3  15      950.86     1039.16    175.96 o
   0  -3  15    49031.71    47431.32    429.87 o
   1  -3  15    41458.62    40386.24    391.99 o
   2  -3  15     1528.65     1410.87    215.60 o
   3  -3  15     8769.80     8670.85    262.36 o
   4  -3  15      176.01      323.95    216.43 o
   5  -3  15       20.26       -5.34    283.19 o
   6  -3  15      443.24      486.13    293.94 o
   7  -3  15     6253.87     6708.11    380.79 o
   8  -3  15     2524.42     2470.96    357.94 o
 -10  -2  15     1479.70     1161.57    416.57 o
  -9  -2  15    12450.11    12536.12    390.38 o
  -8  -2  15      102.54      184.67    361.83 o
  -7  -2  15    30869.75    30590.75    790.14 o
  -6  -2  15     1690.37     1521.97    199.24 o
  -5  -2  15    22497.48    22587.50    498.96 o
  -4  -2  15    19063.20    18649.61    349.60 o
  -3  -2  15     4001.54     3976.13    192.53 o
  -2  -2  15     1931.87     1987.95    153.79 o
  -1  -2  15      805.49      822.58    176.32 o
   0  -2  15     6645.34     6515.89    220.27 o
   1  -2  15     2483.04     2601.45    258.97 o
   2  -2  15    14308.44    14284.32    322.60 o
   3  -2  15       93.56      146.24    227.35 o
   4  -2  15      817.20      789.19    243.98 o
   5  -2  15     9155.47     9162.21    440.65 o
   6  -2  15     2471.93     2712.88    394.16 o
   7  -2  15     3362.57     3697.83    505.60 o
   8  -2  15     1108.52      488.80    441.99 o
 -10  -1  15      525.51      256.91    327.95 o
  -9  -1  15     2364.15     2203.90    388.13 o
  -8  -1  15    14368.95    14376.59    391.78 o
  -7  -1  15     8730.42     9034.85    233.74 o
  -6  -1  15     7371.63     7471.19    182.18 o
  -5  -1  15     4920.50     4909.22    177.50 o
  -4  -1  15     3501.04     3801.06    174.57 o
  -3  -1  15     1979.58     2092.99    177.29 o
  -2  -1  15     5931.24     5999.82    228.87 o
  -1  -1  15     2424.49     2716.14    206.12 o
   0  -1  15    21858.14    21419.61    484.34 o
   1  -1  15     1215.85     1459.37    200.10 o
   2  -1  15     3314.99     3279.24    229.42 o
   3  -1  15       30.20       46.72    235.95 o
   4  -1  15     1383.92     1464.71    397.35 o
   5  -1  15       38.69      -26.52    463.23 o
   6  -1  15     2135.28     2612.60    420.12 o
   7  -1  15     5132.26     5244.02    468.99 o
 -11   0  15     3684.80     4090.64    677.14 o
 -10   0  15       44.99      290.32    359.70 o
  -9   0  15     2245.08     2469.68    222.99 o
  -8   0  15      820.90      856.93    226.95 o
  -7   0  15     1989.31     2045.09    157.37 o
  -6   0  15     8624.88     8625.99    193.80 o
  -5   0  15    15317.60    15221.59    222.26 o
  -4   0  15     2189.08     2027.68    174.75 o
  -3   0  15     1980.77     2029.22    198.58 o
  -2   0  15       52.88       62.00    192.31 o
  -1   0  15     6075.62     5963.73    234.07 o
   0   0  15        1.23       95.29    194.31 o
   1   0  15    21507.94    21519.31    439.42 o
   2   0  15     5869.55     5764.80    249.68 o
   3   0  15     7585.44     7375.01    399.06 o
   4   0  15       45.90      173.63    351.87 o
   5   0  15    14594.15    15142.41    496.28 o
   6   0  15      724.78      798.18    404.99 o
 -11   1  15     1739.38     1529.81    396.17 o
 -10   1  15     1647.38     1968.55    233.87 o
  -9   1  15     5678.14     5735.13    267.25 o
  -8   1  15    11014.81    11392.16    228.53 o
  -7   1  15     1604.71     1756.93    184.28 o
  -6   1  15    25862.57    25908.92    285.52 o
  -5   1  15      687.98      669.87    177.16 o
  -4   1  15    28423.53    27541.85    332.42 o
  -3   1  15     1474.65     1531.62    187.28 o
  -2   1  15     1911.03     1826.96    206.34 o
  -1   1  15      899.06     1025.26    197.75 o
   0   1  15     7599.27     7745.03    233.86 o
   1   1  15     2455.81     2672.15    263.43 o
   2   1  15     1631.11     2061.80    294.40 o
   3   1  15      308.70      408.97    296.86 o
   4   1  15     9802.56    10078.79    371.66 o
   5   1  15     2275.35     2086.36    418.31 o
   6   1  15    14114.81    14515.11    641.10 o
 -11   2  15     9921.13     9737.16    319.96 o
 -10   2  15      196.81      109.33    249.94 o
  -9   2  15     4447.65     5110.09    301.68 o
  -8   2  15     1929.98     2039.74    224.10 o
  -7   2  15     1125.28     1274.82    193.84 o
  -6   2  15      985.06      942.96    202.92 o
  -5   2  15      521.38      626.33    219.27 o
  -4   2  15     2206.10     2383.42    192.38 o
  -3   2  15    22577.24    22641.55    282.72 o
  -2   2  15      135.03       99.05    191.05 o
  -1   2  15    23918.27    23588.64    335.64 o
   0   2  15     1187.27     1232.57    259.30 o
   1   2  15    18656.88    19404.27    463.32 o
   2   2  15     7300.81     7878.47    355.50 o
   3   2  15       56.87      267.11    289.79 o
   4   2  15     3590.44     3369.95    405.63 o
   5   2  15       16.60      -83.19    571.37 o
 -11   3  15       42.58      252.97    366.98 o
 -10   3  15     3941.44     4044.55    293.80 o
  -9   3  15     4332.65     4539.74    287.16 o
  -8   3  15    19626.09    19307.70    500.82 o
  -7   3  15       29.40      168.71    345.95 o
  -6   3  15     8007.15     7939.89    313.61 o
  -5   3  15       58.52      219.59    240.93 o
  -4   3  15     3404.61     3615.62    235.76 o
  -3   3  15     1653.36     1692.91    231.60 o
  -2   3  15     9731.72     9898.94    318.02 o
  -1   3  15     7959.41     7907.39    298.62 o
   0   3  15      416.45      564.58    267.96 o
   1   3  15     1328.50      921.14    302.11 o
   2   3  15     1781.76     2217.85    312.73 o
   3   3  15       10.94      238.46    390.80 o
   4   3  15     2746.68     2516.59    704.85 o
 -10   4  15       12.01       92.49    367.22 o
  -9   4  15      147.28      232.31    371.87 o
  -8   4  15      627.78      616.69    234.02 o
  -7   4  15     9992.36    10513.35    349.30 o
  -6   4  15     1957.56     1547.61    247.95 o
  -5   4  15     1759.92     1609.84    260.33 o
  -4   4  15     3484.37     3483.79    284.68 o
  -3   4  15     5855.17     5770.97    286.92 o
  -2   4  15     6625.59     6722.83    308.54 o
  -1   4  15     5536.44     5282.16    304.87 o
   0   4  15     7258.14     7587.92    327.92 o
   1   4  15    13662.41    14781.04    668.16 o
   2   4  15      817.15      839.33    327.86 o
 -10   5  15      400.18      346.86    383.63 o
  -9   5  15     7922.87     7714.94    399.46 o
  -8   5  15     2540.29     2350.34    263.01 o
  -7   5  15     5650.29     5372.63    278.35 o
  -6   5  15     2983.65     3147.21    286.46 o
  -5   5  15     1972.44     1897.17    263.22 o
  -4   5  15     2882.29     3036.10    298.17 o
  -3   5  15     7985.95     8269.43    333.90 o
  -2   5  15    10018.22    10279.44    339.69 o
  -1   5  15     3071.56     3302.99    296.27 o
   0   5  15     9567.20    10305.45    352.71 o
   1   5  15      646.50      877.45    398.73 o
  -9   6  15       17.38       42.25    584.63 o
  -8   6  15    18628.93    19182.05    522.76 o
  -7   6  15    18465.92    19308.81    393.53 o
  -6   6  15     2820.15     3032.73    299.60 o
  -5   6  15    11940.60    12059.62    365.26 o
  -4   6  15     1249.59     1327.71    306.62 o
  -3   6  15     5406.91     5632.76    311.68 o
  -2   6  15      165.20      123.47    333.92 o
  -1   6  15      616.89      814.62    446.19 o
   0   6  15       61.22      198.79    455.14 o
  -8   7  15      356.01      329.81    478.28 o
  -7   7  15     1317.07     1576.01    481.44 o
  -6   7  15     5501.10     5540.30    491.77 o
  -5   7  15       54.77      -23.24    880.55 o
  -4   7  15     2204.80     1781.88    787.08 o
  -3   7  15     4371.03     4541.38    858.55 o
   2 -14  16     4536.11     4408.90    698.21 o
   3 -14  16       49.84       -0.60    634.74 o
   4 -14  16      104.43     1036.66    640.90 o
   5 -14  16     4660.82     4283.53    647.07 o
   6 -14  16     3511.59     3218.11    617.37 o
   0 -13  16     7635.28     8027.65    469.12 o
   1 -13  16      813.01      866.47    382.06 o
   2 -13  16        4.73       83.99    394.05 o
   3 -13  16      278.43      -73.61    528.16 o
   4 -13  16     1279.47     1316.39    412.23 o
   5 -13  16     2302.01     2247.82    381.58 o
   6 -13  16     6419.04     6993.43    617.93 o
  -2 -12  16      898.89     1230.83    396.62 o
  -1 -12  16    11710.06    11259.91    568.66 o
   0 -12  16     3944.54     3861.01    409.54 o
   1 -12  16     9301.40    10070.71    393.74 o
   2 -12  16    19469.92    19761.16    445.39 o
   3 -12  16      306.14      200.10    410.48 o
   4 -12  16      419.73      459.13    314.95 o
   5 -12  16      431.56      490.70    306.23 o
   6 -12  16      230.44      680.38    427.05 o
   7 -12  16        6.14      274.69    441.32 o
   8 -12  16     2932.51     2514.55    761.25 o
  -3 -11  16     4944.23     5619.36    583.44 o
  -2 -11  16     2604.77     3145.77    347.10 o
  -1 -11  16     2521.97     2346.14    331.25 o
   0 -11  16     2989.19     3023.51    338.70 o
   1 -11  16     2374.04     2568.70    297.03 o
   2 -11  16     2215.42     2373.14    387.26 o
   3 -11  16     7718.78     7529.75    681.15 o
   4 -11  16     1291.99     1252.22    277.89 o
   5 -11  16     3622.16     3544.42    419.11 o
   6 -11  16     6132.78     6192.42    368.27 o
   7 -11  16     7890.71     8074.53    401.97 o
   8 -11  16        9.32       17.73    569.54 o
  -4 -10  16     4072.43     3892.04    422.65 o
  -3 -10  16     4145.56     5019.62    564.59 o
  -2 -10  16     1480.20     1713.25    310.23 o
  -1 -10  16     1597.00     1517.10    293.10 o
   0 -10  16       79.22      136.61    278.26 o
   1 -10  16     6389.73     6792.88    331.98 o
   2 -10  16     2480.46     2518.98    399.58 o
   3 -10  16      686.68      617.30    288.72 o
   4 -10  16     3350.07     2788.02    375.98 o
   5 -10  16       39.31      101.15    387.81 o
   6 -10  16     4265.56     4163.13    349.11 o
   7 -10  16      224.93      255.16    338.97 o
   8 -10  16     3807.71     4365.90    492.71 o
   9 -10  16      185.77      661.55    627.73 o
  -5  -9  16     2517.27     2714.87    428.05 o
  -4  -9  16     1642.09     1659.71    400.58 o
  -3  -9  16      376.40      500.50    379.42 o
  -2  -9  16     4787.82     4529.63    419.83 o
  -1  -9  16     2030.29     2203.47    304.72 o
   0  -9  16     2952.22     2939.57    272.71 o
   1  -9  16      690.37      442.77    383.29 o
   2  -9  16     8856.57     8396.40    454.59 o
   3  -9  16     1185.99     1142.49    300.94 o
   4  -9  16     6882.93     6420.66    331.87 o
   5  -9  16      362.06      462.96    294.97 o
   6  -9  16    16362.06    16291.13    415.83 o
   7  -9  16     3838.51     4169.75    348.56 o
   8  -9  16      347.00      622.14    422.56 o
   9  -9  16       94.07      512.50    602.43 o
  -6  -8  16       11.05      292.72    366.48 o
  -5  -8  16    10212.04     9658.07    463.60 o
  -4  -8  16       91.69      621.35    700.27 o
  -3  -8  16    11679.47    11969.07    475.69 o
  -2  -8  16      197.09      134.06    375.61 o
  -1  -8  16     3254.81     3032.53    372.26 o
   0  -8  16       21.38      -30.72    277.54 o
   1  -8  16     3079.68     3064.30    336.90 o
   2  -8  16     4832.56     4953.50    301.13 o
   3  -8  16    10405.35     9965.41    344.00 o
   4  -8  16      617.07      325.39    301.09 o
   5  -8  16    17818.76    17734.04    464.55 o
   6  -8  16     6925.21     6789.78    345.36 o
   7  -8  16    15611.65    15614.58    388.36 o
   8  -8  16    13925.26    13833.09    520.19 o
   9  -8  16       23.62      173.18    372.10 o
  -7  -7  16      297.62      537.87    390.43 o
  -6  -7  16      853.34     1135.03    513.16 o
  -5  -7  16       32.00       57.18    439.57 o
  -4  -7  16     3170.69     2946.74    388.45 o
  -3  -7  16     2652.99     3195.45    306.36 o
  -2  -7  16    38750.86    38960.86    877.38 o
  -1  -7  16     2207.96     2184.70    379.67 o
   0  -7  16    24635.90    23948.15    684.42 o
   1  -7  16     6126.59     6047.74    304.60 o
   2  -7  16     6845.58     7443.16    321.31 o
   3  -7  16     7341.68     7037.61    309.57 o
   4  -7  16     5777.91     5816.73    329.51 o
   5  -7  16     5963.04     5819.35    297.41 o
   6  -7  16        5.15       93.46    231.16 o
   7  -7  16     5855.31     5810.42    282.71 o
   8  -7  16      178.89      159.96    316.24 o
   9  -7  16     3138.82     2689.98    394.76 o
[truncated: 43,418 more chars]
